# Supplementary material for: Particle-Based Microfluidic Quartz Crystal Microbalance (QCM) Biosensing Utilizing Mass Amplification and Magnetic Bead Convection
Source: Micromachines (Basel). 2018 Apr 18;9(4):194. doi: 10.3390/mi9040194 (PMC6187493; doi:10.3390/mi9040194)
Supplement: Supplementary file 1 [file micromachines-09-00194-s001.zip]

Archive with 5 entries (3 files):
- supplementary material/
- supplementary material/Femm_data/
- supplementary material/Femm_data/3_Spitzen_Simulation.ans
- supplementary material/Femm_data/3_Spitzen_Simulation.FEM
- supplementary material/Measurement_Data_supplemental.xlsx
