# Supplementary material for: Particle-Based Microfluidic Quartz Crystal Microbalance (QCM) Biosensing Utilizing Mass Amplification and Magnetic Bead Convection
Source: Micromachines (Basel). 2018 Apr 18;9(4):194. doi: 10.3390/mi9040194 (PMC6187493; doi:10.3390/mi9040194)
Supplement: Supplementary file 1 [file micromachines-09-00194-s001.zip › supplementary material/Femm_data/3_Spitzen_Simulation.ans]

[Format]      =  4.0
[Frequency]   =  0
[Precision]   =  1e-008
[MinAngle]    =  30
[Depth]       =  1
[LengthUnits] =  millimeters
[ProblemType] =  planar
[Coordinates] =  cartesian
[ACSolver]    =  0
[Comment]     =  "Add comments here."
[PointProps]   = 0
[BdryProps]   = 1
  <BeginBdry>
    <BdryName> = "A=0"
    <BdryType> = 0
    <A_0> = 0
    <A_1> = 0
    <A_2> = 0
    <Phi> = 0
    <c0> = 0
    <c0i> = 0
    <c1> = 0
    <c1i> = 0
    <Mu_ssd> = 0
    <Sigma_ssd> = 0
  <EndBdry>
[BlockProps]  = 12
  <BeginBlock>
    <BlockName> = "Fluid"
    <Mu_x> = 1
    <Mu_y> = 1
    <H_c> = 0
    <H_cAngle> = 0
    <J_re> = 0
    <J_im> = 0
    <Sigma> = 0
    <d_lam> = 0
    <Phi_h> = 0
    <Phi_hx> = 0
    <Phi_hy> = 0
    <LamType> = 0
    <LamFill> = 1
    <NStrands> = 0
    <WireD> = 0
    <BHPoints> = 0
  <EndBlock>
  <BeginBlock>
    <BlockName> = "Supermalloy"
    <Mu_x> = 529095
    <Mu_y> = 529095
    <H_c> = 0
    <H_cAngle> = 0
    <J_re> = 0
    <J_im> = 0
    <Sigma> = 1.7
    <d_lam> = 0
    <Phi_h> = 0
    <Phi_hx> = 0
    <Phi_hy> = 0
    <LamType> = 0
    <LamFill> = 1
    <NStrands> = 0
    <WireD> = 0
    <BHPoints> = 12
      0	0
      0.45000099999999998	0.79577500000000001
      0.57500200000000001	1.59155
      0.62500299999999998	2.3873250000000001
      0.65000400000000003	3.1831
      0.680006	4.7746490000000001
      0.70000799999999996	6.3662000000000001
      0.72567300000000001	10.138479999999999
      0.744506	15.68595
      0.76002999999999998	23.873249999999999
      0.78046000000000004	48
      0.78510000000000002	79.577500000000001
  <EndBlock>
  <BeginBlock>
    <BlockName> = "NdFeB 40 MGOe"
    <Mu_x> = 1.0489999999999999
    <Mu_y> = 1.0489999999999999
    <H_c> = 979000
    <H_cAngle> = 0
    <J_re> = 0
    <J_im> = 0
    <Sigma> = 0.66700000000000004
    <d_lam> = 0
    <Phi_h> = 0
    <Phi_hx> = 0
    <Phi_hy> = 0
    <LamType> = 0
    <LamFill> = 1
    <NStrands> = 0
    <WireD> = 0
    <BHPoints> = 0
  <EndBlock>
  <BeginBlock>
    <BlockName> = "PDMS"
    <Mu_x> = 1
    <Mu_y> = 1
    <H_c> = 0
    <H_cAngle> = 0
    <J_re> = 0
    <J_im> = 0
    <Sigma> = 0
    <d_lam> = 0
    <Phi_h> = 0
    <Phi_hx> = 0
    <Phi_hy> = 0
    <LamType> = 0
    <LamFill> = 1
    <NStrands> = 0
    <WireD> = 0
    <BHPoints> = 0
  <EndBlock>
  <BeginBlock>
    <BlockName> = "Air"
    <Mu_x> = 1
    <Mu_y> = 1
    <H_c> = 0
    <H_cAngle> = 0
    <J_re> = 0
    <J_im> = 0
    <Sigma> = 0
    <d_lam> = 0
    <Phi_h> = 0
    <Phi_hx> = 0
    <Phi_hy> = 0
    <LamType> = 0
    <LamFill> = 1
    <NStrands> = 0
    <WireD> = 0
    <BHPoints> = 0
  <EndBlock>
  <BeginBlock>
    <BlockName> = "u1"
    <Mu_x> = 2.6498996896116669
    <Mu_y> = 2.6498996896116669
    <H_c> = 0
    <H_cAngle> = 0
    <J_re> = 0
    <J_im> = 0
    <Sigma> = 0
    <d_lam> = 0
    <Phi_h> = 0
    <Phi_hx> = 0
    <Phi_hy> = 0
    <LamType> = 0
    <LamFill> = 1
    <NStrands> = 0
    <WireD> = 0
    <BHPoints> = 0
  <EndBlock>
  <BeginBlock>
    <BlockName> = "u2"
    <Mu_x> = 0.12953316809300527
    <Mu_y> = 0.12953316809300527
    <H_c> = 0
    <H_cAngle> = 0
    <J_re> = 0
    <J_im> = 0
    <Sigma> = 0
    <d_lam> = 0
    <Phi_h> = 0
    <Phi_hx> = 0
    <Phi_hy> = 0
    <LamType> = 0
    <LamFill> = 1
    <NStrands> = 0
    <WireD> = 0
    <BHPoints> = 0
  <EndBlock>
  <BeginBlock>
    <BlockName> = "u3"
    <Mu_x> = 14.398967120915913
    <Mu_y> = 14.398967120915913
    <H_c> = 0
    <H_cAngle> = 0
    <J_re> = 0
    <J_im> = 0
    <Sigma> = 0
    <d_lam> = 0
    <Phi_h> = 0
    <Phi_hx> = 0
    <Phi_hy> = 0
    <LamType> = 0
    <LamFill> = 1
    <NStrands> = 0
    <WireD> = 0
    <BHPoints> = 0
  <EndBlock>
  <BeginBlock>
    <BlockName> = "u4"
    <Mu_x> = 0.042882574356338271
    <Mu_y> = 0.042882574356338271
    <H_c> = 0
    <H_cAngle> = 0
    <J_re> = 0
    <J_im> = 0
    <Sigma> = 0
    <d_lam> = 0
    <Phi_h> = 0
    <Phi_hx> = 0
    <Phi_hy> = 0
    <LamType> = 0
    <LamFill> = 1
    <NStrands> = 0
    <WireD> = 0
    <BHPoints> = 0
  <EndBlock>
  <BeginBlock>
    <BlockName> = "u5"
    <Mu_x> = 37.197476986533054
    <Mu_y> = 37.197476986533054
    <H_c> = 0
    <H_cAngle> = 0
    <J_re> = 0
    <J_im> = 0
    <Sigma> = 0
    <d_lam> = 0
    <Phi_h> = 0
    <Phi_hx> = 0
    <Phi_hy> = 0
    <LamType> = 0
    <LamFill> = 1
    <NStrands> = 0
    <WireD> = 0
    <BHPoints> = 0
  <EndBlock>
  <BeginBlock>
    <BlockName> = "u6"
    <Mu_x> = 0.015664246064106369
    <Mu_y> = 0.015664246064106369
    <H_c> = 0
    <H_cAngle> = 0
    <J_re> = 0
    <J_im> = 0
    <Sigma> = 0
    <d_lam> = 0
    <Phi_h> = 0
    <Phi_hx> = 0
    <Phi_hy> = 0
    <LamType> = 0
    <LamFill> = 1
    <NStrands> = 0
    <WireD> = 0
    <BHPoints> = 0
  <EndBlock>
  <BeginBlock>
    <BlockName> = "u7"
    <Mu_x> = 142.03015659052124
    <Mu_y> = 142.03015659052124
    <H_c> = 0
    <H_cAngle> = 0
    <J_re> = 0
    <J_im> = 0
    <Sigma> = 0
    <d_lam> = 0
    <Phi_h> = 0
    <Phi_hx> = 0
    <Phi_hy> = 0
    <LamType> = 0
    <LamFill> = 1
    <NStrands> = 0
    <WireD> = 0
    <BHPoints> = 0
  <EndBlock>
[CircuitProps]  = 0
[NumPoints] = 150
12.51	5.5	0	1
12.51	8.9009999999999998	0	1
12.51	9	0	1
5.089999999999999	5.5	0	1
12.51	9.0990000000000002	0	1
-8.5099999999999998	5.5	0	1
-8.5099999999999998	8.9009999999999998	0	1
1.0049214673046241	9.0990000000000002	0	1
-8.5099999999999998	9.0990000000000002	0	1
12.51	12.5	0	1
5.089999999999999	12.5	0	1
-8.5099999999999998	12.5	0	1
-8.5099999999999998	9	0	1
-1.0900000000000001	12.5	0	1
3.104963362195658	8.9019892749171952	0	1
7.0098119999999993	5.1998309999999988	0	1
-3.0098119999999988	5.1993	0	1
-1.1000000000000001	5.5	0	1
1.0049423094732379	9.0009897020957474	0	1
3.104942330910156	9.0008888949914372	0	1
1.004963572567783	8.9009999999999998	0	1
-1.099999999999999	8.8000000000000007	0	1
5.089999999999999	9.1999999999999993	0	1
1.0049850505050499	8.8000000000000007	0	1
3.10498505050505	8.8000000000000007	0	1
5.0899999999999981	8.8000000000000007	0	1
1.0048999893673569	9.1999999999999993	0	1
-1.099999999999999	9.1999999999999993	0	1
3.104899989367357	9.1999999999999993	0	1
-1.099999999999999	12.5	0	1
7.5000119993116172	5.199856978639481	0	1
-3.500011999999999	5.1993	0	1
-3.5000120000000039	-9.8006999999999991	0	1
7.4999879999999948	-9.8006999999999991	0	1
3.1049214673046248	9.0990000000000002	0	1
2.7049999999999992	5.4997999999999987	0	1
2.704911121151365	8.6696999999999989	0	1
2.6049999999999991	5.4997999999999987	0	1
2.6049127008425561	8.6696999999999989	0	1
3.0048834601812171	9.3303000000000011	0	1
3.004799999999999	12.500293541203909	0	1
2.9048850398724082	9.3303000000000011	0	1
2.9047999999999989	12.5002	0	1
2.404883460181217	9.3303000000000011	0	1
2.4047999999999989	12.500293541203909	0	1
2.3048850398724081	9.3303000000000011	0	1
2.3047999999999988	12.5002	0	1
1.8048837226797489	9.3297387530220437	0	1
1.804800262498532	12.499732294225961	0	1
1.70488530237094	9.3297387530220437	0	1
1.7048002624985319	12.49963875302204	0	1
1.204883985178282	9.3291775060440862	0	1
1.204800524997065	12.499171047248	0	1
1.1048855648694731	9.3291775060440862	0	1
1.104800524997064	12.499077506044079	0	1
3.0049850505050499	8.8000000000000007	0	1
2.1049999999999991	5.4997999999999987	0	1
2.1049111211513649	8.6696999999999989	0	1
2.004999999999999	5.4997999999999987	0	1
2.0049143223910009	8.6697058434178178	0	1
1.504999999999999	5.4997999999999987	0	1
1.504911121151365	8.6696999999999989	0	1
1.4049999999999989	5.4997999999999987	0	1
1.404914322391001	8.6697058434178178	0	1
1.3049252420521	9.0990000000000002	0	1
1.604921467304625	9.0990000000000002	0	1
1.904925242052099	9.0990000000000002	0	1
2.0549214673046241	9.0990000000000002	0	1
2.204921467304624	9.0990000000000002	0	1
2.5049252420520989	9.0990000000000002	0	1
2.804921467304625	9.0990000000000002	0	1
1.304899989367357	9.1999999999999993	0	1
1.604899989367357	9.1999999999999993	0	1
1.904899989367357	9.1999999999999993	0	1
2.0548999893673572	9.1999999999999993	0	1
2.2048999893673571	9.1999999999999993	0	1
2.5048999893673569	9.1999999999999993	0	1
2.8048999893673581	9.1999999999999993	0	1
1.304949747231847	9.0009897020957474	0	1
1.604942309473238	9.0009897020957474	0	1
1.904949747231846	9.0009897020957474	0	1
2.0549423094732382	9.0009897020957474	0	1
2.2049423094732381	9.0009897020957474	0	1
2.504949747231846	9.0009897020957474	0	1
2.8049423094732382	9.0009897020957474	0	1
1.3049747473152571	8.9009999999999998	0	1
1.6049635725677831	8.9009999999999998	0	1
1.904974747315257	8.9009999999999998	0	1
2.0549635725677819	8.9009999999999998	0	1
2.2049635725677819	8.9009999999999998	0	1
2.504974747315257	8.9009999999999998	0	1
2.8049635725677828	8.9009999999999998	0	1
1.3049999999999999	8.8000000000000007	0	1
1.60498505050505	8.8000000000000007	0	1
1.9049999999999989	8.8000000000000007	0	1
2.0549850505050502	8.8000000000000007	0	1
2.2049850505050501	8.8000000000000007	0	1
2.504999999999999	8.8000000000000007	0	1
2.8049850505050502	8.8000000000000007	0	1
1.1215355648694729	9.2691775060440857	0	1
1.1382188982028061	9.3291775060440862	0	1
1.1549022315361399	9.2691775060440822	0	1
1.1715522315361391	9.3291775060440862	0	1
1.18820223153614	9.2691775060440857	0	1
1.7215353023709401	9.2697387530220432	0	1
1.7382186357042739	9.3297387530220437	0	1
1.7549019690376071	9.2697387530220414	0	1
1.7715519690376069	9.3297387530220437	0	1
1.788201969037607	9.2697387530220432	0	1
2.921535039872408	9.2703000000000007	0	1
2.938218373205741	9.3303000000000011	0	1
2.9549017065390739	9.2702999999999989	0	1
2.9715517065390751	9.3303000000000011	0	1
2.988201706539074	9.2703000000000007	0	1
2.3215350398724079	9.2703000000000007	0	1
2.3382183732057409	9.3303000000000011	0	1
2.3549017065390752	9.2702999999999989	0	1
2.3715517065390741	9.3303000000000011	0	1
2.3882017065390739	9.2703000000000007	0	1
1.4215627008425571	8.7296999999999993	0	1
1.43824603417589	8.6696999999999989	0	1
1.454929367509223	8.7297000000000011	0	1
1.471579367509223	8.6696999999999989	0	1
1.4882293675092231	8.7296999999999993	0	1
2.0215627008425558	8.7296999999999993	0	1
2.0382460341758901	8.6696999999999989	0	1
2.0549293675092231	8.7297000000000011	0	1
2.0715793675092229	8.6696999999999989	0	1
2.0882293675092232	8.7296999999999993	0	1
2.6215627008425568	8.7296999999999993	0	1
2.6382460341758902	8.6696999999999989	0	1
2.654929367509224	8.7297000000000011	0	1
2.671579367509223	8.6696999999999989	0	1
2.6882293675092228	8.7296999999999993	0	1
2	24.334299999999999	0	0
2	-21.634700000000002	0	0
2	-21.963050000000003	0	0
2	24.662649999999999	0	0
2	-22.291399999999996	0	0
2	24.991	0	0
2	-22.619750000000003	0	0
2	25.31935	0	0
2	-22.948100000000004	0	0
2	25.6477	0	0
2	-23.276450000000004	0	0
2	25.976050000000001	0	0
2	-23.604799999999997	0	0
2	26.304400000000001	0	0
2	-23.933150000000005	0	0
2	26.632750000000001	0	0
[NumSegments] = 137
0	1	-1	0	0	1
1	2	-1	0	0	1
0	3	-1	0	0	1
4	2	-1	0	0	1
5	6	-1	0	0	1
7	8	-1	0	0	1
9	4	-1	0	0	1
9	10	-1	0	0	1
11	8	-1	0	0	1
8	12	-1	0	0	1
11	29	-1	0	0	1
6	12	-1	0	0	1
1	14	-1	0	0	1
15	16	-1	0	0	1
17	5	-1	0	0	1
18	12	-1	0	0	1
19	2	-1	0	0	1
20	6	-1	0	0	1
17	21	-1	0	0	1
10	22	-1	0	0	1
23	21	-1	0	0	1
24	25	-1	0	0	1
26	27	-1	0	0	1
28	22	-1	0	0	1
29	13	-1	0	0	1
27	29	-1	0	0	1
25	3	-1	0	0	1
15	30	-1	0	0	1
16	31	-1	0	0	1
31	32	-1	0	0	1
32	33	-1	0	0	1
33	30	-1	0	0	1
34	4	-1	0	0	1
35	36	-1	0	0	1
37	38	-1	0	0	1
39	40	-1	0	0	1
41	42	-1	0	0	1
40	42	-1	0	0	1
43	44	-1	0	0	1
45	46	-1	0	0	1
44	46	-1	0	0	1
47	48	-1	0	0	1
49	50	-1	0	0	1
48	50	-1	0	0	1
51	52	-1	0	0	1
53	54	-1	0	0	1
52	54	-1	0	0	1
37	35	-1	0	0	1
56	57	-1	0	0	1
58	59	-1	0	0	1
58	56	-1	0	0	1
60	61	-1	0	0	1
62	63	-1	0	0	1
62	60	-1	0	0	1
7	64	-1	0	0	1
64	65	-1	0	0	1
65	66	-1	0	0	1
66	67	-1	0	0	1
67	68	-1	0	0	1
68	69	-1	0	0	1
69	70	-1	0	0	1
70	34	-1	0	0	1
26	71	-1	0	0	1
71	72	-1	0	0	1
72	73	-1	0	0	1
73	74	-1	0	0	1
74	75	-1	0	0	1
75	76	-1	0	0	1
76	77	-1	0	0	1
77	28	-1	0	0	1
18	78	-1	0	0	1
78	79	-1	0	0	1
79	80	-1	0	0	1
80	81	-1	0	0	1
81	82	-1	0	0	1
82	83	-1	0	0	1
83	84	-1	0	0	1
84	19	-1	0	0	1
20	85	-1	0	0	1
85	86	-1	0	0	1
86	87	-1	0	0	1
87	88	-1	0	0	1
88	89	-1	0	0	1
89	90	-1	0	0	1
90	91	-1	0	0	1
91	14	-1	0	0	1
23	92	-1	0	0	1
92	93	-1	0	0	1
93	94	-1	0	0	1
94	95	-1	0	0	1
95	96	-1	0	0	1
96	97	-1	0	0	1
97	98	-1	0	0	1
98	55	-1	0	0	1
55	24	-1	0	0	1
53	99	-1	0	0	1
99	100	-1	0	0	1
100	101	-1	0	0	1
101	102	-1	0	0	1
102	103	-1	0	0	1
103	51	-1	0	0	1
49	104	-1	0	0	1
104	105	-1	0	0	1
105	106	-1	0	0	1
106	107	-1	0	0	1
107	108	-1	0	0	1
108	47	-1	0	0	1
41	109	-1	0	0	1
109	110	-1	0	0	1
110	111	-1	0	0	1
111	112	-1	0	0	1
112	113	-1	0	0	1
113	39	-1	0	0	1
45	114	-1	0	0	1
114	115	-1	0	0	1
115	116	-1	0	0	1
116	117	-1	0	0	1
117	118	-1	0	0	1
118	43	-1	0	0	1
63	119	-1	0	0	1
119	120	-1	0	0	1
120	121	-1	0	0	1
121	122	-1	0	0	1
122	123	-1	0	0	1
123	61	-1	0	0	1
59	124	-1	0	0	1
124	125	-1	0	0	1
125	126	-1	0	0	1
126	127	-1	0	0	1
127	128	-1	0	0	1
128	57	-1	0	0	1
38	129	-1	0	0	1
129	130	-1	0	0	1
130	131	-1	0	0	1
131	132	-1	0	0	1
132	133	-1	0	0	1
133	36	-1	0	0	1
[NumArcSegments] = 16
134	135	180	1	0	0	0
135	134	180	1	0	0	0
136	137	180	1	0	0	0
137	136	180	1	0	0	0
138	139	180	1	0	0	0
139	138	180	1	0	0	0
140	141	180	1	0	0	0
141	140	180	1	0	0	0
142	143	180	1	0	0	0
143	142	180	1	0	0	0
144	145	180	1	0	0	0
145	144	180	1	0	0	0
146	147	180	1	0	0	0
147	146	180	1	0	0	0
148	149	180	1	1	0	0
149	148	180	1	1	0	0
[NumHoles] = 0
[NumBlockLabels] = 20
1.4399999999999999	6.4299999999999997	2	-1	0	0	0	1	0
2.0499999999999998	6.8499999999999996	2	-1	0	0	0	1	0
2.6499999999999999	7.2400000000000002	2	-1	0	0	0	1	0
6.3399999999999999	7.0899999999999999	4	-1	0	0	0	1	0
6.6500000000000004	4.5700000000000003	3	-1	0	90	0	1	0
8.8300000000000001	4.8300000000000001	5	-1	0	0	0	1	0
6.5300000000000002	11.609999999999999	4	-1	0	0	0	1	0
1.1699999999999999	12.369999999999999	2	-1	0	0	0	1	0
1.74	11.960000000000001	2	-1	0	0	0	1	0
2.3399999999999999	11.630000000000001	2	-1	0	0	0	1	0
2.9500000000000002	11.25	2	-1	0	0	0	1	0
5.5199999999999996	9.0399999999999991	1	-1	0	0	0	1	0
6.8499999999999996	8.9600000000000009	1	-1	0	0	0	1	0
24.923393686176272	4.5714728828667432	6	-1	0	0	0	1	0
24.567564867086308	7.8209450934495841	7	-1	0	0	0	1	0
23.747292198728729	11.032318314660579	8	-1	0	0	0	1	0
22.466559539412742	14.138725795206504	9	-1	0	0	0	1	0
20.739036620909676	17.073718717222853	10	-1	0	0	0	1	0
18.588032112143797	19.772676060135431	11	-1	0	0	0	1	0
16.046240723878409	22.174208251556273	12	-1	0	0	0	1	0
[Solution]
21231
2.8823622301544969	-23.917748309982453	0
2.4412483193335173	-23.929299284254288	0
3.3232073648925367	-23.89850059572316	0
2.8709029804122301	-23.589598331930727	-2.8193746231953948e-005
2	-23.933150000000005	0
2.4355178216798352	-23.60099929354968	-1.4093847911136847e-005
3.7636494378490326	-23.871562004516626	0
3.3060228536601666	-23.57060058798649	-4.2280314610250342e-005
3.7407448996951498	-23.544011848613813	-5.6346891042370665e-005
3.2888383424277956	-23.242700580249831	-4.2290692836434156e-005
2.8594437306699647	-23.261448353879011	-2.8200666368672232e-005
1.5587516806664816	-23.929299284254423	0
1.5644821783201639	-23.600999293549812	1.4119228967136387e-005
2	-23.604799999999997	1.2704648671176775e-008
2.4297873240261532	-23.272699302845083	-1.4097304611091107e-005
4.2035542861019035	-23.836940742118699	0
3.7178403615412661	-23.216461692711004	-5.6360719298271081e-005
4.1749366979707112	-23.509840213000277	-7.0386834095504511e-005
4.1463191098395171	-23.182739683881856	-7.0404101649812237e-005
3.2716538311954251	-22.914800572513165	-8.1383827218525683e-005
2.847984480927698	-22.933298375827292	-5.4267336974074208e-005
1.1176377698454996	-23.917748309982588	0
1.1290970195877661	-23.589598331930855	2.8219042716929137e-005
1.5702126759738277	-23.272699302845218	1.4122704438856156e-005
2	-23.276450000000004	1.2714051645519635e-008
2.4240568263724711	-22.944399312140479	-2.711495529762069e-005
4.6427879103729186	-23.79464735450129	0
3.6949358233873824	-22.888911536808187	-0.00010844640008348636
4.1177015217083239	-22.855639154763427	-0.00013543711279896174
4.574144068545051	-23.14154482581295	-8.4414223240166406e-005
4.6084659894589857	-23.468096090157118	-8.4393529765149097e-005
4.539822147631118	-22.814993561468778	-0.00016233811310983749
3.2544693199630546	-22.586900564776499	-8.1445615735152186e-005
3.6720312852334991	-22.561361380905378	-0.0001085287309221277
2.8365252311854321	-22.605148397775572	-5.4308518689664484e-005
0.67679263510745735	-23.898500595723295	0
0.69397714633982843	-23.570600587986615	4.2305470582879009e-005
1.1405562693300138	-23.261448353879139	2.8225981509661054e-005
1.1520155190722816	-22.933298375827437	5.4377028988908968e-005
1.5759431736275116	-22.944399312140629	2.7225294140207089e-005
2	-22.948100000000004	5.528031737188719e-008
2.4183263287187891	-22.616099321435883	-2.7135500407021081e-005
5.0812165158451732	-23.744694724639967	0
4.0890839335771298	-22.528538625645009	-0.00013553990607837255
4.5055002267171833	-22.488442297124607	-0.00016246126398570439
5.0011849180310124	-23.092889666857115	-9.8384501662178011e-005
5.0412007169380928	-23.418792195748541	-9.8360398346092169e-005
4.9611691191239338	-22.766987137965689	-0.00018913167890748743
4.9211533202168534	-22.44108460907426	-0.00018927507009121642
3.2372848087306831	-22.259000557039823	-0.00010817963356771927
3.6491267470796145	-22.233811225002551	-0.00014415197576191495
4.0604663454459358	-22.201438096526569	-0.00018001663690603553
2.8250659814431658	-22.276998419723839	-7.2120541107737035e-005
2.412595831065107	-22.287799330731268	-3.6017263087276578e-005
0.23635056215095895	-23.871562004516765	0
0.71116165757218042	-23.242700580249959	4.2315867259796906e-005
0.25925510030484356	-23.544011848613934	5.6371851209734771e-005
0.7283461688045525	-22.914800572513311	8.1492434352588847e-005
1.1634747688145515	-22.605148397775746	5.4418440188995321e-005
0.74553068003692613	-22.586900564776673	8.1554440426376127e-005
1.5816736712811976	-22.61609932143606	2.7246065483039729e-005
2	-22.619750000000003	5.5396310983495045e-008
5.518706552918287	-23.687098068589687	0
4.4711783058032486	-22.161891032780421	-0.00021574072526071617
5.4273115775178127	-23.036789027847107	-0.00011230839558883857
5.3816140898175755	-22.711634507475811	-0.00021580021630971722
5.473009065218049	-23.361943548218395	-0.00011228090110678485
5.3359166021173374	-22.386479987104519	-0.0002159636925500632
4.8811375213097721	-22.115182080182819	-0.00025130648950726661
5.2902191144170985	-22.061325466733212	-0.00028666962490404857
3.2201002974983139	-21.931100549303171	-0.00010845110514360881
3.6262222089257321	-21.906261069099745	-0.00014451119463112017
4.0318487573147435	-21.874337567408151	-0.00018046708363433922
4.4368563848893157	-21.835339768436253	-0.00021627711836685071
2.4068653334114249	-21.959499340026678	-3.610874885143287e-005
2.8136067317008999	-21.948848441672126	-7.2297081451479732e-005
2	-22.291399999999996	1.1890660031931359e-007
2	-21.963049999999999	1.2149588367142922e-007
-0.20355428610191462	-23.836940742118838	0
0.28215963845870817	-23.216461692711132	5.6385697643240774e-005
0.30506417661259277	-22.888911536808333	0.00010855352046435972
-0.17493669797072009	-23.509840213000398	7.0411544057585252e-005
0.32796871476647893	-22.561361380905545	0.00010863606364186575
0.76271519126931808	-22.259000557039958	0.00010840423360392042
1.174934018556838	-22.276998419723974	7.2356428986281092e-005
0.3508732529203844	-22.233811225002679	0.00014437441718452294
1.5874041689348994	-22.287799330731403	3.6248760771484264e-005
5.9551247578889059	-23.621874930849838	0
5.9037595012929449	-23.29756746421543	-0.00012614854705874528
5.8523942446969865	-22.973259997581021	-0.00012617941141186662
5.8010289881010273	-22.648952530946602	-0.0002423263435041185
5.7496637315050663	-22.324645064312197	-0.00024250973242978622
5.6982984749091052	-22.000337597677774	-0.00032180672513345643
4.8411217224026926	-21.789279551291393	-0.00025193681659676728
5.2445216267168622	-21.736170946361916	-0.00028738652852196365
5.646933218313146	-21.676030131043358	-0.0003226076450860952
3.202915786265943	-21.603200541566505	-0.00011475090281436229
3.6033176707718484	-21.578710913196936	-0.00015270447401087949
4.0032311691835494	-21.54723703828973	-0.00019084908017007288
4.4025344639753818	-21.508788504092077	-0.00022847413398693713
2.4011348357577429	-21.631199349322074	-3.8304653680096351e-005
2.8021474819586336	-21.62069846362041	-7.6203630686302325e-005
1.5931346665885704	-21.959499340026795	3.6337942518111146e-005
2	-21.634700000000002	2.7325746027307071e-007
1.5988651642422513	-21.631199349322181	3.8296817987903514e-005
-0.64278791037293193	-23.794647354501425	0
-0.14631910983954555	-23.18273968388198	7.0428829441680321e-005
-0.11770152170835102	-22.855639154763569	0.0001355423569681974
-0.089083933577155147	-22.528538625645169	0.00013564534117101689
-0.60846598945899677	-23.468096090157239	8.4417936252925463e-005
-0.060466345445938874	-22.201438096526697	0.00018022217070511317
0.77989970250167806	-21.931100549303284	0.00010867385592500482
1.1863932682990934	-21.948848441672244	7.2539107986640197e-005
0.3737777910742579	-21.906261069099859	0.00014473938000069385
6.3903381935441184	-23.549045179020009	0
6.3333208144071804	-23.225683553318454	-0.00013995689947007546
6.2763034352702451	-22.902321927616899	-0.0001399911099153987
6.219286056133309	-22.578960301915341	-0.00026869290546618457
6.1622686769963719	-22.255598676213786	-0.00026889602541089731
6.1052512978594331	-21.932237050512217	-0.00035670003644566717
6.0482339187224969	-21.608875424810659	-0.00035758523938363173
4.801105923495613	-21.463377022399968	-0.00026650656464825612
5.198824139016625	-21.411016425990621	-0.00030388474720001853
5.5955679617171867	-21.351722664408943	-0.00034095505346083173
5.9912165395855617	-21.285513799109101	-0.0003777838694335535
3.3814160353186873	-21.236152529827141	-0.00013660247937586376
3.7670259134347361	-21.102393030227891	-0.00017702264544785433
4.1688128898321271	-21.174183053428596	-0.00021467877943458555
2.5898645776459248	-21.176219414188541	-5.888312414907247e-005
1.8027798973095934	-21.249385345645852	1.9579635444461607e-005
2.9698211867231508	-20.862757084608361	-9.9864681873913349e-005
1.1978525180413588	-21.620698463620506	7.6801162142035338e-005
1.4131572964620547	-21.060818697815247	5.9655287048349795e-005
-1.0812165158451883	-23.744694724640098	0
-0.57414406854508204	-23.141544825813071	8.4438647127128841e-005
-0.53982214763114733	-22.814993561468917	0.00016244115693778196
-0.50550022671721129	-22.488442297124767	0.00016256446890428606
-0.47117830580325398	-22.161891032780545	0.00021592415669503318
-1.0412007169381066	-23.418792195748658	9.8384449362331103e-005
-0.031848757314755449	-21.874337567408261	0.00018067518378807782
0.79708421373404814	-21.603200541566604	0.00011475970523912624
0.39668232922814117	-21.578710913197032	0.0001532331590770848
6.8242142896554148	-23.468630997748122	0
6.7615621560235262	-23.14631371206308	-0.00015369958245115971
6.6989100223916385	-22.823996426378049	-0.00015373711265305654
6.6362578887597508	-22.501679140693007	-0.00029488296315875273
6.5736057551278622	-22.179361855007969	-0.00029510561740664343
6.5109536214959718	-21.857044569322916	-0.00039132855842023543
6.4483014878640832	-21.534727283637878	-0.00039230487713695557
4.940544819935476	-20.985855409677526	-0.0002934516165518415
5.3452691135325079	-21.033918297863579	-0.0003297444843757906
5.7204204103973151	-20.882555709161707	-0.00036990216206914166
6.3856493542321955	-21.212409997952836	-0.00041481509136004211
6.0553904560641225	-20.531128854263894	-0.0004154323389477005
3.7275087598553869	-20.600279986257839	-0.00018318818018295434
4.5153968313414996	-20.727554646511976	-0.00026000247432396369
2.1937103919274135	-20.847212326981623	-2.0170365271766889e-005
2.5623340476504213	-20.124870890029555	-6.3333376956458694e-005
1.01419984401797	-21.228735650219292	9.833565490370089e-005
1.4288595711378878	-20.461173020486587	6.1977939914219108e-005
0.64485321556339792	-20.80665407443956	0.00014110240418654978
-1.5187065529183035	-23.687098068589822	0
-1.0011849180310457	-23.092889666857232	9.8408569638296165e-005
-0.9611691191239653	-22.766987137965828	0.00018923229070695615
-0.92115332021688368	-22.441084609074419	0.00018937580430410613
-0.88113752130977963	-22.115182080182944	0.00025145978676107788
-0.43685638488932987	-21.835339768436366	0.00021646383779648734
-1.4730090652180645	-23.361943548218512	0.00011230454608562187
-0.0032311691835618106	-21.547237038289826	0.0001911196286807887
0.23202304486856368	-21.114477160738758	0.0001770274451726731
7.2566208833608696	-23.380656881972776	0
7.1883530796808586	-23.059482117271834	-0.0001673702872579748
7.1200852760008493	-22.738307352570896	-0.00016741110840502927
7.0518174723208382	-22.417132587869951	-0.00032087980260097422
6.9835496686408272	-22.095957823169005	-0.00032112175436770318
6.9152818649608117	-21.774783058468053	-0.00042564729624160663
6.8470140612808006	-21.453608293767108	-0.00042670728538106326
5.2605760375101536	-20.467223693894294	-0.0003423993465188014
6.4940520555664127	-20.739171558917253	-0.00044521744088364885
6.7787462576007904	-21.132433529066159	-0.00045109793207963897
5.9174181914380357	-19.786697130894147	-0.00043734467123925682
6.7894666077268573	-20.254087755478992	-0.00049570441074879145
3.4449185958772333	-19.627315753865567	-0.00017157580035617471
4.4209918607501608	-19.898972853703196	-0.00027510838112296092
1.8437333732459131	-19.781180628069347	1.8450825501150934e-005
2.5385791206724577	-19.051172737178256	-6.906244888641469e-005
0.31453917558599848	-20.066010309806106	0.00018983827301106466
0.81015949055356495	-19.576024411332835	0.0001422716695363955
-0.13100749611643342	-20.781559027920132	0.00022037940847468874
-1.9551247578889241	-23.621874930849973	0
-1.4273115775178464	-23.03678902784722	0.00011233205707374209
-1.3816140898176092	-22.711634507475946	0.00021589828573878033
-1.3359166021173703	-22.386479987104675	0.00021606185281016101
-1.2902191144171082	-22.061325466733329	0.00028679895462078444
-0.84112172240270899	-21.789279551291511	0.00025208863078374867
-0.40253446397539516	-21.508788504092177	0.00022882516667848722
-1.9037595012929627	-23.297567464215543	0.00012617173687119382
-0.16951608363639106	-21.181486000310123	0.00021468588823067355
7.6874262594232228	-23.28514962946187	0
7.6135635807294149	-22.965215218689636	-0.00018096277858698512
7.5397009020356087	-22.645280807917409	-0.00018100685944226439
7.4658382233418008	-22.325346397145182	-0.00034666702830216377
7.3919755446479929	-22.005411986372952	-0.00034692802054512223
7.3181128659541814	-21.685477575600711	-0.00045963131522246001
7.2442501872603735	-21.365543164828477	-0.00046077213015551389
5.1278414146664915	-19.291535069893495	-0.00037650593438692652
6.8985294638453976	-20.746038508006567	-0.00047968576010877246
7.1703875085665656	-21.045608754056239	-0.00048694736796933041
5.9774499537263086	-18.908413309316003	-0.0004902044620474777
6.7718759936920803	-19.287719980432723	-0.00054930168844136184
7.4881557982524383	-20.118487361164313	-0.00056380972829594153
7.4323361176275125	-19.65548520192166	-0.00058739949176835472
7.2503984404115629	-20.519683416729357	-0.00052094947563211577
4.1157802198195768	-19.123578717485376	-0.00026420223045281542
3.3989800329994324	-18.698622596909235	-0.00018579285528897308
1.4650161933600048	-19.080407324439598	6.80278152205942e-005
1.9897409488329754	-18.623039298080641	1.1005746824758307e-006
2.7153779739168029	-18.256469405547726	-0.00010090435933993312
-0.23539355967985914	-19.983607506696263	0.00025215445429317712
0.11580255909335029	-19.516073355926238	0.00022542530163518522
0.40585894112817184	-19.008338985198311	0.00020329851477388514
0.95875229413797125	-18.701726684351744	0.0001387861771577946
-0.55089191803477833	-21.039091024141179	0.00025492983454617797
-0.87145465245033993	-20.461063485853408	0.00030413530312956846
-2.3903381935441379	-23.54904517902014	0
-1.8523942446970221	-22.973259997581128	0.0001262026173114489
-1.8010289881010633	-22.648952530946744	0.00024242185758321412
-1.7496637315051022	-22.32464506431235	0.00024260531627310548
-1.6982984749091172	-22.000337597677884	0.0003219211909950669
-1.2445216267168804	-21.736170946362034	0.00028751324529827137
-0.8011059234956277	-21.463377022400064	0.00026655791762374674
-2.3333208144071991	-23.225683553318561	0.00013997958644114088
8.1164991903516217	-23.182138332649711	0
8.0370641359314696	-22.86354173092699	-0.00019447090068833435
7.9576290815113193	-22.544945129204272	-0.00019451820764746278
7.8781940270911699	-22.226348527481552	-0.00037222859134191348
7.7987589726710205	-21.907751925758831	-0.00037250835385774868
7.7193239182508648	-21.589155324036096	-0.00049326104049985753
7.6398888638307136	-21.270558722313371	-0.00049448425978320992
7.5604538094105633	-20.951962120590643	-0.0005226247801467396
5.2046481019946098	-18.328256819740005	-0.00043142104308845677
4.2387435776920643	-18.299400202319372	-0.00030965998277312031
6.1381544262133154	-18.219105644884088	-0.00055097797863608582
6.7731431535945497	-18.531772080275974	-0.00059909405099125971
7.4239139868209669	-18.905221236693517	-0.00063721309190195097
7.6638027065273118	-20.550500092252069	-0.00055284715042780517
7.9589829898959303	-20.137598492252295	-0.00060073306003551052
7.9848774854944766	-19.403505194857086	-0.0006512982356179284
3.5602255153475895	-17.954970457476936	-0.00022802618312402331
1.9707928754401087	-17.927221397293117	4.6974924060001805e-006
1.0478112165929307	-18.075810818468792	0.00013739404138138507
2.4455551795594994	-17.284447023237711	-7.0985918356873741e-005
3.244357389808064	-17.262694546204504	-0.00019981531450941186
-0.79065596812059391	-19.953609289250178	0.00031285254865603143
-0.5290039796870325	-19.511369053644671	0.00029974088054971024
-0.2028332569349105	-18.997326122810886	0.00027905190153351987
0.11675894230934031	-18.160164960068151	0.00026671081450393747
-0.95390604261219236	-21.087343971775205	0.00029181290987773556
-1.3161672399955482	-20.839193115200032	0.00033411292875693628
-1.269514434001884	-20.139976557549808	0.00035578781259371594
-2.824214289655437	-23.468630997748249	0
-2.2763034352702824	-22.902321927617006	0.00014001381253478997
-2.2192860561333472	-22.578960301915476	0.0002687859135198783
-2.1622686769964092	-22.255598676213932	0.00026898907882431803
-2.1052512978594464	-21.932237050512324	0.00035679500499531111
-1.6469332183131669	-21.676030131043468	0.00032272375782716172
-1.198824139016641	-21.41101642599072	0.00030385426781516159
-2.7615621560235462	-23.146313712063193	0.00015372172022574699
8.5437089763747807	-23.071654369775203	0
8.4587257429153659	-22.754492624713187	-0.00020788858330511752
8.3737425094559548	-22.437330879651178	-0.0002079390804558704
8.2037760425371307	-21.80300738952716	-0.00039784703673292351
8.2887592759965436	-22.120169134589169	-0.00039754879473644355
8.1187928090777142	-21.48584564446513	-0.00052650825807703519
8.0338095756183012	-21.168683899403113	-0.00052780770191289872
7.9488263421588901	-20.851522154341097	-0.00055753787892610463
4.7405353662822849	-17.683221549796379	-0.00040516140664416541
5.835332626365056	-17.579363555242828	-0.00055850072341509993
4.027263327346482	-17.349084070092495	-0.00031769415871214627
6.7512982277545461	-17.775009654192381	-0.00065438589801505723
7.8828364869371015	-18.413049514543957	-0.00071815285541204578
8.4067177510499764	-18.835413440924992	-0.00072927236830951135
8.3427337919952897	-19.894152472503823	-0.00064658029628542296
8.3353868047758191	-20.744319450294299	-0.0005925135082847753
8.4216544608111867	-20.32934213912926	-0.00062415914844604539
8.5806305775702167	-19.52129373609414	-0.00069069318301006471
1.3257328588548019	-17.267040408710585	0.00010828411647412457
0.47350423323271529	-17.338148668485957	0.00024165196498351045
1.9365151603227271	-16.668462932395666	1.1242060145978864e-005
3.0173479985839373	-16.02599025678705	-0.00019254491168534219
3.7028112615318873	-16.698692944714267	-0.00029312140008918913
-1.0434284085595364	-19.505532677879515	0.0003576529544946376
-0.93439229572845228	-18.893639446734493	0.0003722419021643971
-0.91454845250990013	-18.151899059890031	0.00040461966367395639
-0.31980345732361748	-17.482282320659632	0.00035524170265073557
-1.6166403765084738	-20.529158641164795	0.00037446256587618537
-1.5955679617172047	-21.351722664409039	0.0003411884296913807
-1.7309532541929835	-20.945497501772003	0.00036842670807178495
-1.5217019454380254	-19.695060987703179	0.0004007677421409449
-1.7783153970016841	-20.088304657383656	0.00040877327973814489
-3.2566208833608936	-23.380656881972904	0
-2.6362578887597907	-22.501679140693138	0.00029497358836741942
-2.6989100223916775	-22.823996426378148	0.00015375926567186542
-2.5736057551279012	-22.179361855008114	0.00029519626838086263
-2.510953621495986	-21.857044569323023	0.00039140771278140885
-2.04823391872252	-21.608875424810769	0.00035767905325621673
-3.1883530796808812	-23.059482117271941	0.00016739183069276528
8.9689254852534042	-22.953731395323722	0
8.8784199594708895	-22.638101117462377	-0.00022120984743570022
8.7879144336883783	-22.322470839601039	-0.00022126349662186651
8.697408907905869	-22.006840561739697	-0.00042261232446255264
8.606903382123356	-21.691210283878355	-0.00042292874831410143
8.5163978563408413	-21.375580006016992	-0.00055936013449395076
8.4258923305583302	-21.059949728155644	-0.00056074130401790765
5.4716653243726743	-16.862782583474011	-0.00056041946567804218
4.6686096961217096	-16.891831741362139	-0.00043919194205242279
6.1918078977228852	-16.948928247174745	-0.00065349074363818711
7.8886657894080496	-17.740138759369682	-0.00077602022181386273
6.9109208421712305	-17.034950743507792	-0.00073667980073424558
8.6598639637062895	-17.815198668567707	-0.00083847522184195061
9.0281018878609096	-18.496947482445698	-0.00080581308329188029
8.7514704155209913	-20.063128478175386	-0.00066545688900471742
8.7200174471997443	-20.6303866634324	-0.00062651360137689954
9.4048902360015791	-19.560964953904399	-0.00074707149204676442
0.81550853861308004	-16.135506031204539	0.00022114990787969717
0.36558589971524097	-16.657508685942364	0.00028362950109631953
1.6685627581443354	-15.689200581851082	6.6485495428408962e-005
2.4220605098668369	-15.540792851561722	-8.5959134185550564e-005
3.914994341432958	-16.003526705900978	-0.00036313664876031274
3.0115814433584664	-14.865568533313972	-0.00022968830227001138
3.8749576794154561	-15.106492351127914	-0.00040341436592279515
-1.6591576753756887	-18.749956815560438	0.00046350354256382577
-1.9142090532183156	-17.669841075786628	0.00056152215009675681
-1.0846570580894896	-17.227114589588041	0.00048039324989171053
-0.28948423680902335	-16.443498712389228	0.00040342152116617087
-2.0449543695680048	-20.474820770341388	0.00041692076183505515
-1.9912165395855803	-21.285513799109189	0.00037781677979385986
-2.3856493542322159	-21.212409997952925	0.00041478664712042159
-2.4895306554479859	-20.71694816733487	0.00044573395433945682
-2.2510973723321079	-19.499438882765155	0.00048596835232355443
-2.2624454195466344	-20.039555310242296	0.00045834297402782913
-3.6874262594232485	-23.285149629461994	0
-3.05181747232088	-22.417132587870078	0.0003209682265617265
-2.9835496686408671	-22.095957823169147	0.00032121019473892913
-3.1200852760008884	-22.738307352570992	0.00016743266672297671
-2.9152818649608285	-21.774783058468159	0.00042571797341313741
-2.4483014878641072	-21.534727283637988	0.00039238159161979723
-3.6135635807294388	-22.965215218689742	0.00018098368358036537
9.3920191919197222	-22.828405329775638	0
9.2960189426740083	-22.51440266315517	-0.00023442881090626226
9.2000186934282979	-22.200399996534717	-0.00023448557179012175
9.1040184441825893	-21.886397329914253	-0.00044740423662989953
9.0080181949368772	-21.572394663293803	-0.00044773851810076795
8.9120179456911632	-21.258391996673325	-0.00059178258498389998
8.8160176964454529	-20.944389330052857	-0.00059323631128900946
5.246163309400532	-16.14104793352212	-0.00058270938411487938
5.994092132699036	-16.252198907323486	-0.00068791895313419238
4.7174046160908611	-15.60052382865063	-0.00053396526788742195
6.7479370995813124	-16.297540163660102	-0.00078835272043817253
7.952531668991103	-16.809542853215842	-0.00087437065654463091
7.4179633576747044	-16.394194779993487	-0.0008608006158935021
9.8112865781438412	-17.585378058836273	-0.00094783848904387181
9.1526532356800683	-17.2172527283379	-0.00093901413184578283
9.7239180524328699	-18.369115659018011	-0.00086704609714090654
10.020494394437629	-19.011411216626467	-0.00083114385202241834
9.1026011072109814	-20.509758498785963	-0.00066016785520226721
9.5468792585945543	-19.961929584418574	-0.00072713765520985598
9.2040668373139933	-20.822037905911479	-0.00062529276377741919
10.228714556089177	-19.540008891838053	-0.0008010821168837524
0.16394358373326856	-15.934071682431723	0.00035205055526701267
0.9881226825251257	-15.00810487706798	0.0002256551076111589
2.115689553804355	-14.836576582549238	-2.5576861001205547e-005
3.6047389542963515	-14.372945909742404	-0.00038955767637874903
2.5928890619988665	-13.947096470950422	-0.00015529362420599728
5.1996480321612335	-14.7512740246743	-0.00070390246110275142
4.3616214605849999	-14.225834544747118	-0.00057637765113837747
-2.541855241426854	-18.388220231696369	0.00058526228553972611
-2.6767838482056008	-19.017173919592555	0.00055731833435440452
-2.6073993848010795	-17.697578385707573	0.0006434597487271239
-2.0315282023089152	-16.880963399189874	0.00063772466478241
-1.4330811405804185	-16.353751026720712	0.00059498555114707126
-1.0006883538554601	-15.542879814749707	0.00058996286312919049
-2.7787462576008126	-21.132433529066248	0.00045102478024679584
-2.8470140612808272	-21.453608293767214	0.00042677457557640884
-2.8974946921827907	-20.741370954668696	0.00047965276147030013
-2.7481957860846316	-20.067927109344307	0.00050185401876394128
-4.1164991903516475	-23.182138332649835	0
-3.4658382233418443	-22.325346397145307	0.00034675345764147045
-3.391975544648036	-22.005411986373094	0.00034701447134077271
-3.3181128659541992	-21.685477575600814	0.00045970364850459735
-3.5397009020356496	-22.645280807917512	0.00018102777900501848
-4.0370641359314954	-22.863541730927096	0.00019449112399574282
9.8128612179320829	-22.695714348664559	0
9.7113954878290656	-22.383434941539043	-0.00024753969376067241
9.6099297577260518	-22.071155534413542	-0.00024759952389266345
9.5084640276230399	-21.75887612728803	-0.00047191001020142659
9.4069982975200244	-21.446596720162525	-0.00047226182206316686
9.3055325674170071	-21.134317313036995	-0.00062376582096010684
5.6832710703388329	-15.456004160592942	-0.00071854095278154294
6.6575289739515293	-15.547763907407592	-0.00086079569376687492
8.7452932259693963	-16.31799763159065	-0.0010065901258881653
7.8598785844693859	-15.881370995716477	-0.00097350326419720949
10.437298330218971	-17.164161457758674	-0.0010330525964168001
10.51498433747763	-17.857634559710256	-0.00096547229565956973
10.368481151029858	-16.427126669288008	-0.0011129567049802595
9.7468113979229045	-16.025277441791573	-0.0011227713434153693
10.408576277621769	-18.547284749046746	-0.00089435514522231844
10.440022526394461	-19.151463579693687	-0.00084432998822793557
9.4830212461205203	-20.382471700862503	-0.00069380307088129942
9.5899215496365251	-20.692932725160542	-0.00065689957930711179
9.8611619842688363	-20.248565042453723	-0.00072631008170821602
10.236908136323958	-20.108079312824948	-0.00075889026356577784
9.6968218531525316	-21.003393749458581	-0.00065529360288600928
10.652563378530276	-19.539335857740575	-0.0008250265162246369
10.610145246368035	-19.961057305290339	-0.00079050010532943752
-0.11166660113682525	-15.310251425235041	0.0004399935593770235
1.0331630347744156	-14.32319673551665	0.00023747741332173989
0.29003640123657526	-14.619772429019539	0.0003974916994771698
1.6444470101442801	-14.011011378476878	9.3125459121807725e-005
3.594045722532953	-13.601973447957278	-0.00043598504232910171
2.9928162351015253	-12.958003280433728	-0.00030379997391070116
2.1173570752028898	-13.056723757372112	-3.5533120893482257e-005
5.4144976142307781	-14.049754694714959	-0.00083109718479274181
6.1372855323791704	-14.731844871633488	-0.00088038874745910184
4.3145842118744211	-13.237825091873461	-0.00066214061321412897
5.10879003579638	-13.382796982629825	-0.00084854122917844355
-3.537248319990447	-18.546671190969153	0.00067476310293127428
-3.3689336686964544	-17.91287864466285	0.000709088495438853
-3.3040865657832619	-19.159580980390626	0.00060838163166843833
-2.8278491752692725	-17.03979112219147	0.00072536059569530415
-2.4955022568663883	-16.232257111203136	0.00076211142406005432
-1.8324123950863132	-15.585719408971059	0.00072822585335647965
-1.5464357031045624	-14.803531807920258	0.00076560336693796364
-0.49437771904996475	-14.468706105089737	0.0005855520842411487
-3.2442501872604024	-21.365543164828583	0.00046083987136981235
-3.17038750856659	-21.045608754056328	0.00048679597606398315
-3.2311203288109893	-20.439384302911709	0.0005233223120440809
-3.8940809269750032	-19.90356921388117	0.00061102935730547386
-4.5437089763748073	-23.071654369775327	0
-3.8781940270912161	-22.226348527481676	0.00037231321049073279
-3.7987589726710649	-21.907751925758962	0.00037259301785495314
-3.7193239182508844	-21.589155324036195	0.00049334905425295263
-3.9576290815113628	-22.544945129204372	0.00019453844525276983
-4.4587257429153935	-22.754492624713293	0.00020790808237231717
10.231323370732573	-22.555698870948756	0
10.124423067216565	-22.245237846650713	-0.00026053682344439027
10.017522763700558	-21.934776822352692	-0.00026059967832932476
9.9106224601845518	-21.62431579805466	-0.00049611552324906614
9.8037221566685435	-21.313854773756631	-0.00049648452774405934
7.0733381229978454	-14.67399055978993	-0.0010371878695883514
7.9478107369424134	-15.206354789653798	-0.0010741570276919467
8.6154098975899949	-15.339359686512656	-0.0011241640707249138
11.075775356386021	-16.645509339473026	-0.0011236029393111278
11.380454750480466	-17.4095927115991	-0.0010544238712232171
10.987388524659019	-18.37122422353502	-0.00094181940839419519
10.399758764997699	-15.40433024171481	-0.0012464994475988231
11.282933122073771	-15.849432337631765	-0.0012289326287809215
9.7136305421933891	-15.336614706764262	-0.0012145076191260834
10.887015371165033	-19.088936068547966	-0.00087371886474337272
9.9734642983298176	-20.557113114488772	-0.00068800206020645208
10.085766612390797	-20.865661186523834	-0.00068632697448453084
10.354578252557156	-20.414620445865303	-0.00071860433203473832
10.733147321316148	-20.265498123937341	-0.00074865065762176738
10.980759622761717	-19.807543804177627	-0.000821140449833846
11.109056188801169	-20.109791572808735	-0.00077811997256597369
0.74629995561742135	-13.699628479821572	0.00034022598444647095
-0.13021926630548875	-13.618967941343083	0.00057444650488442999
1.4386654626724245	-13.314711282969727	0.00016210719167487241
3.7658556878164844	-12.520561286854408	-0.00057350281037452122
2.1844453383164772	-12.24686764473428	-6.1948513891663907e-005
2.9791448335401873	-12.077101716127752	-0.00034535412286750634
1.2517884369674344	-12.613101102351713	0.00024291076523470188
6.0412704275791018	-13.668381447528567	-0.0010173332453141128
6.7239489825773147	-14.000156707177869	-0.0010918575220034083
4.6689081972113096	-12.512405038886216	-0.00085012695037996525
5.6750904672863118	-12.58883099535765	-0.001122923336211216
-4.1926976539158769	-18.52644783194166	0.00073613481625456323
-4.1413064241902067	-19.236240996950205	0.00067688475078323126
-3.7936761666634267	-17.442424626018934	0.00079450227069907415
-4.3734702920357034	-17.698494822295718	0.00082496759654843773
-3.6861873321767646	-16.817781268815693	0.00084582753474267988
-3.3292538296483509	-15.972595855028082	0.00089861864709611455
-2.6369608707602952	-15.370540734644109	0.00087908745702832314
-2.1486619256156692	-14.452148455774076	0.00091756271400931383
-1.5321400081183574	-14.126499244979819	0.00084406754445420654
-1.0067762893217056	-13.699216643942762	0.00078332808602973034
-3.6398888638307438	-21.270558722313474	0.00049456988329094032
-3.5604538094105891	-20.951962120590728	0.00052261268824175774
-3.6578087407701103	-20.527323146368314	0.00055369348913375223
-4.3990776384155614	-20.253124064059723	0.00062758200883047163
-4.683526872993121	-19.847639091839827	0.00067582744403926515
-4.9689254852534317	-22.953731395323842	0
-4.2887592759965916	-22.12016913458929	0.00039763170540905931
-4.2037760425371786	-21.803007389527284	0.00039793002671584374
-4.1187928090777355	-21.485845644465229	0.00052661955887104339
-4.3737425094559992	-22.437330879651281	0.00020795859357542054
-4.8784199594709188	-22.638101117462483	0.00022122858029024811
10.647278182695722	-22.408401546699093	0
10.534975868634737	-22.09985347466403	-0.00027341463979665975
10.422673554573754	-21.791305402628993	-0.00027348047296078289
10.310371240512772	-21.482757330593945	-0.0005200070551000188
10.198068926451787	-21.174209258558896	-0.00052039288032774131
7.8234529129549166	-14.53709096013745	-0.0011617407756427671
8.5753561914670176	-14.410382009150924	-0.0012647058222776996
9.3402849066427578	-14.756985197320912	-0.0012753592268659811
11.82257827029226	-16.414852703376219	-0.0011807708744168597
12.367680761067593	-16.975013707503493	-0.0011369004636356205
12.582035534625028	-17.601887254886421	-0.0010807410855277915
12.104883405688792	-18.061500417455697	-0.0010200547211680583
11.594903243547618	-18.76633297913013	-0.00093500375926115688
11.106480471059125	-14.845348918561069	-0.0013579576647458115
10.237550334186617	-14.517987128452861	-0.0013712278505287547
12.157236654530973	-15.555217393420104	-0.0012931115354255997
11.790458020388778	-14.965522257790417	-0.0013617061094865828
11.353148076472271	-19.173810309749893	-0.00088964374556460535
11.348638372775733	-19.647585571186372	-0.00085157768984667757
10.472248368790353	-20.721161578905662	-0.00071685300225555169
10.856149396264261	-20.569938942584351	-0.00074683118250740133
11.237352754840622	-20.412039341439851	-0.00077624051255296099
11.482190349529672	-19.94754822220332	-0.00080702262187542107
11.615742326283611	-20.247510873220275	-0.00080507943158433803
0.36711995558424887	-13.017293885057315	0.00048990670808788631
-0.48003282486983556	-12.811241166305551	0.00075762115828265661
4.1152727836490604	-11.850267470144967	-0.00076167987706690665
1.7381011051217143	-11.567791372347859	9.9536505614144022e-005
3.175002755857752	-11.362759086596391	-0.00045946190219900548
0.92964994364098941	-11.660672047540379	0.00040018961796434475
0.35491097241609737	-12.236775523731161	0.00055978133794645595
6.3580643938892374	-12.747624140409521	-0.0012556511713761951
6.8461712613898973	-13.251032854312625	-0.0012499942293855847
7.5278261714111059	-13.304216150721775	-0.001350295359943523
8.0028437357280531	-13.795988651949079	-0.0013173947739659995
4.7586003725141781	-11.453384967401426	-0.0010505882809161726
5.6864739902314696	-11.57981459170446	-0.0013369169282673083
6.4271342188867013	-11.916020559116749	-0.0014669770081221303
-4.835343661632189	-19.078888816700086	0.00074374004120629294
-4.996362049994592	-18.257545486563252	0.00082548355378040587
-4.570112180015041	-16.886408012679617	0.00092586336545574333
-5.052032060759287	-17.568981266626757	0.00089483430788007468
-4.2346077641848341	-16.121169614911334	0.00098246013304091107
-4.0720730411834758	-15.453618750375586	0.0010519674960446834
-3.4897918408847577	-15.088940403469385	0.0010343671106241641
-2.8389814195424332	-14.550157024533039	0.0010202677367075444
-2.0389991708936961	-13.677421025414983	0.0010146274362345196
-2.678029081940366	-13.477696108185967	0.0011744571932931444
-1.5141068445819861	-13.272463191557062	0.00096545139903641631
-1.2050202754055024	-12.685975089223751	0.00098180176600330508
-4.0338095756183332	-21.168683899403213	0.00052791798021286599
-3.9488263421589167	-20.851522154341176	0.00055758351318447338
-4.3353868047758466	-20.744319450294373	0.00059273761749364484
-4.8054033023582976	-20.234181741745008	0.00065837599819641745
-4.7200174471997727	-20.630386663432471	0.00062701148619274298
-5.3149597359844396	-19.56735155480942	0.00074095439449256952
-5.1491106703535579	-20.016639557470437	0.00069701568886342089
-5.3920191919197507	-22.828405329775745	0
-4.6069033821234067	-21.69121028387848	0.00042301005155457049
-4.6974089079059196	-22.006840561739811	0.00042269350941472142
-4.5163978563408644	-21.375580006017092	0.00055949874666672808
-4.7879144336884245	-22.322470839601138	0.00022128224328546057
-5.2960189426740385	-22.514402663155277	0.00023444673613295819
11.060598949956356	-22.25386724410744	0
10.942928833723155	-21.947326111067074	-0.00028616769984997527
10.825258717489955	-21.64078497802673	-0.00028623646292110064
10.707588601256758	-21.334243844986378	-0.00054357136871387537
10.589918485023558	-21.027702711946027	-0.00054397363122309485
9.294131856160071	-13.976088038210651	-0.0014067913960437105
13.006989398206287	-15.914229057410129	-0.0012683878503537691
13.013897441572762	-16.641432430327466	-0.0011890380740743858
12.680833467713621	-18.321848119406724	-0.0010164589662841424
13.233704210362882	-17.721245331351266	-0.001086814583170679
12.063714061706214	-18.834887720425733	-0.00094897405621628987
12.451552253254196	-18.727445077606525	-0.00097300713706610414
12.075741623373556	-19.308531757163216	-0.00091024890842071181
11.713669436979112	-19.481231331143896	-0.00088100614949104198
10.883185456944956	-13.850633689375071	-0.0015076640502458248
11.963301849017043	-14.292921387768935	-0.0014597018952731303
10.002834069393161	-13.644920935173751	-0.0015097619084346058
12.863474167221725	-15.068763243094942	-0.0013663929743752484
10.979151471212379	-20.874379761231367	-0.00056721399784677819
11.365649320880079	-20.71428711007097	-0.00059010180595582508
11.852436143221668	-19.778817493017378	-0.00083532872034076759
11.991202849464226	-20.076403654890868	-0.00083332869683966826
11.749294303037555	-20.547473524237233	-0.00061262551915395832
-1.2714695290096163	-11.953252160554854	0.0011289122416516181
-0.48134091984114846	-11.664215752335339	0.00091463319505043163
3.8789328345337912	-11.132263614980404	-0.00075878509680456653
2.0288078363478586	-10.51829647902875	-1.2420168044314556e-005
2.6870646332670347	-10.805478092282948	-0.0002905712312893388
1.3129113667329562	-10.575458830926634	0.00030302249577581408
3.7176795831675937	-10.431929960742506	-0.00077110754738399831
0.23923599820644592	-11.229918423907032	0.00070282917305485753
6.9347168407683428	-12.34869983324935	-0.0014710572205662116
7.4982945330681527	-12.621127751091281	-0.0015029376092167157
8.3801491335901588	-12.842544011333379	-0.0015613542417731699
9.2171746546290709	-13.197622839047677	-0.0015558900582208811
5.4353711663351927	-10.806148385471715	-0.0014350322712855157
4.7498252760518103	-10.766764817081269	-0.001170806753456201
6.0554261136537244	-10.854910213556927	-0.0016559175821357318
6.5758741597775723	-11.090988250153748	-0.0017513160510205237
6.8704980865334457	-11.423377015533216	-0.0017238348873892578
7.0651135122203046	-11.73646336443038	-0.0016696384790144232
-5.4334034739624419	-18.971356792923164	0.00079584932146370239
-6.1068217097486555	-18.221798919415807	0.00090603286568985192
-6.0025642797230523	-17.540487036647427	0.00096577381506587152
-5.5134521381368566	-17.054869073357455	0.00098368877452675385
-5.0492635341601089	-16.220166086132512	0.0010450939644293651
-4.7455726208328057	-15.31782475516324	0.0011392762029732838
-4.1991847536887983	-14.538139981007179	0.0012043802150167773
-3.5401025889716751	-14.421512416964765	0.0011427835795120385
-3.2561213701513592	-13.815421701064906	0.0012082273601776025
-2.6222056045204853	-12.810513217860379	0.0012987825003994732
-3.4983185330681619	-12.65222318326717	0.0014957244696745728
-1.8598813273220693	-12.35063139063319	0.0012187667286492751
-4.4258923305583631	-21.05994972815574	0.00056088234899662193
-4.8160176964454875	-20.944389330052957	0.00059340353606947196
-5.1026011072110107	-20.509758498786034	0.00066068950535697014
-5.2040668373140297	-20.822037905911575	0.00062546095603703642
-5.7834705092622318	-19.468037521418314	0.00077900032904027177
-5.554092371187985	-19.98229878601644	0.00072636418868474151
-5.4830212461205505	-20.382471700862574	0.0006939833498434704
-5.8128612179321131	-22.695714348664673	0
-4.9120179456911881	-21.258391996673421	0.00059194250697416884
-5.0080181949369305	-21.572394663293924	0.00044781797355243608
-5.2000186934283459	-22.200399996534809	0.00023450351055852788
-5.1040184441826417	-21.886397329914374	0.00044748354374621731
-5.7113954878290967	-22.38343494153915	0.00024755677057014216
11.471159771004841	-22.092143035819369	0
11.348157696056724	-21.787702217172356	-0.00029879068239248242
11.225155621108609	-21.483261398525368	-0.00029886232518445705
11.102153546160492	-21.178820579878366	-0.00056679571886835865
13.600387122044628	-15.576655459176395	-0.0013131181603441317
14.135745453076369	-16.478161426020037	-0.0012230325199377246
13.666334619435618	-16.962677189954547	-0.0011686905920090911
12.790569134852314	-18.944308948066016	-0.00096617737007774127
13.143106716551941	-18.752896658745453	-0.00099326284574512971
13.12335907562189	-18.310670606682738	-0.0010307251610388137
13.854751071691107	-17.381232126204363	-0.0011319596772687381
13.752621120395272	-17.828734603502472	-0.0010888559328431047
12.434744641263622	-19.129539455207553	-0.00093862519467214365
12.219680789421746	-19.60365078226555	-0.00086304625967269883
12.583812421853096	-19.422101447424808	-0.00089014059748787459
10.569627214200452	-13.205915680327806	-0.001614393124273576
11.512069020916073	-13.16483958368897	-0.0016343539300241825
12.534283523669432	-13.909228407403674	-0.0015188474860784171
10.087457547080982	-12.611999823600639	-0.0017217362250015013
13.129802719768424	-14.253607940837405	-0.001472647115145245
13.812337617470121	-14.927691838955752	-0.0013879566618269837
11.49394588691953	-21.016534878702075	-0.00058966794791767327
11.88284627979149	-20.847436175254181	-0.00061217651473289452
12.363619955469941	-19.898769807367888	-0.0008609845867738079
12.129969555706792	-20.373989816764364	-0.00063477416007653845
12.268736261949346	-20.671575978637843	-0.00063431045313363827
-1.7701621031039796	-11.646295421299909	0.0013508238629708219
-1.2608827754298098	-11.347735484880445	0.0012490435953200882
-0.547883222359556	-10.816958517906686	0.0010741231196703205
1.9999879999999959	-9.8006999999999991	-9.8899458720001125e-008
1.3129113667329562	-9.8006999999999991	0.0003353124308927549
2.6870646332670347	-9.8006999999999991	-0.00033637682505564185
3.3741412665340742	-9.8006999999999991	-0.00067166067265493731
0.62583473346591678	-9.8006999999999991	0.00067257308469446985
0.28229641683239731	-10.474670085910908	0.00076466561631052463
4.0612178998011137	-9.8006999999999991	-0.0010125469380215255
7.3870722667485751	-11.916020559116749	-0.0016775888166473893
8.290028093704338	-11.937794932897084	-0.0017933652138157762
9.0586822856832807	-12.407138673911781	-0.0017273281373837387
5.2566188227498767	-10.303424192735857	-0.0014848678359705924
5.7789094829687127	-10.194353204167239	-0.0017470992529790021
4.7482945330681527	-9.8006999999999991	-0.0013495966562395386
6.6433578047865138	-10.651976283091521	-0.0019319791251320845
6.2942169579189908	-10.280606473130765	-0.0019422874385932932
7.0112468560796382	-11.120956597547753	-0.0018637322969274935
6.9132627039992416	-10.802103290705318	-0.0019586832282898451
7.2118561523140032	-11.398284678881799	-0.0018096530953173276
-6.4554148356544427	-19.063377171727598	0.00085275900745278234
-6.736700720060977	-18.453879617096302	0.00092114583589443326
-6.6876292361201406	-17.616259715322482	0.00099897562540180113
-6.0012007394163565	-16.649240708172115	0.0010637129616389218
-6.6220019147186724	-16.779774111698959	0.0010853838663820085
-5.3896650873609291	-15.532881955324246	0.0011626541382322687
-5.8484098485033291	-16.033539471899974	0.0011290894322306482
-4.988938720153997	-14.421000869133316	0.0013033783407198616
-5.6662612487181478	-14.843691171101053	0.001285277152035852
-4.9313853536750702	-13.624684029499081	0.0014451355638682875
-4.0606558364163332	-13.429354693528612	0.0013948323151870055
-2.4386557617360687	-11.939342136020695	0.0014660748335913164
-3.1467195259166307	-11.847835316116061	0.0016491391530498128
-4.4597011176116492	-12.126739595933826	0.0017562420264291302
-3.7978835769367452	-11.71471238234707	0.0018021136509621157
-4.7422221150200192	-12.853341803406678	0.0015972634528029362
-5.3055325674170328	-21.134317313037087	0.00062392641238582581
-5.5899215496365624	-20.692932725160635	0.00065704118849880221
-5.6968218531525592	-21.00339374945867	0.00065543336714089491
-6.257427985449322	-19.612902178860462	0.00079698396071182002
-5.8611619842688674	-20.248565042453787	0.00072642199045027419
-6.2369081363239909	-20.108079312825009	0.00075885945968283527
-5.9734642983298558	-20.55711311448886	0.00068811703122449166
-6.231323370732607	-22.555698870948866	0
-5.4069982975200785	-21.446596720162642	0.00047233914611653272
-5.6099297577261007	-22.071155534413631	0.00024761661393253137
-5.5084640276230941	-21.75887612728814	0.00047198718274272069
-6.1244230672165978	-22.24523784665082	0.00026055301181244415
11.878835585037889	-21.923278184595389	0
11.750539018998435	-21.62103041596427	-0.00031127839227980256
11.622242452958984	-21.318782647333176	-0.00031135286289571689
14.241290602661058	-15.811856482589858	-0.0012916507322576986
14.905656443250136	-15.928989253831377	-0.0012800868675524875
14.800111293665447	-16.595294197261556	-0.0012161572120177558
14.311530534258146	-17.250893618421664	-0.001150717877722031
13.302293955359822	-19.040078039584678	-0.0009424122480927382
12.944720122493058	-19.234224790181251	-0.00091659669420269608
13.492250000000007	-18.555360893283442	-0.0010192481635318098
13.656425000000004	-18.839720334616068	-0.00096756248454396142
13.837892632770149	-18.351761822987712	-0.0010449599419160322
14.154462436181378	-17.728884383690222	-0.0011053872880278108
14.179929328768107	-18.142161466107382	-0.0010697673032126701
12.732880202442578	-19.714663439642063	-0.00088802228709062843
13.098871110133805	-19.524140632296483	-0.00091442634262379281
10.919407395543267	-12.580109074799646	-0.0017398795179070269
12.440428926223882	-13.227736154690001	-0.0016207721559068639
11.683879234081775	-12.250351014553866	-0.0017957450325671617
13.140027537744622	-13.502175543158209	-0.0015730988602006208
10.556650473631658	-11.673807611529698	-0.0019367646991685201
9.291125628937035	-11.635157366805412	-0.0019434602886296978
9.933039114006851	-11.35484927045699	-0.0020218111508106471
14.065662589312749	-13.988603055422308	-0.0014977004591309442
14.741284172493604	-14.688314968324745	-0.0014090740740623959
12.016398256545431	-21.147398826271122	-0.00032370300939923812
12.50755912151814	-20.193888832470233	-0.00065653735254349798
12.881947983032065	-20.007225431859325	-0.00067790526224963078
12.651498287566332	-20.489007857572556	-0.00065605938579040479
12.407502968191908	-20.969162140511319	-0.00033590783184759556
-1.7944219848954579	-11.061207238744194	0.001506580528280661
-2.2122289008394875	-11.262246375511795	0.0015888032028708813
-1.4353951663352011	-10.767814844368635	0.0014490314193533298
-0.74831853306816187	-9.8006999999999991	0.0013534594485908802
-0.06124189980112249	-9.8006999999999991	0.0010133841079770325
1.6564496833664759	-9.1501986533225406	0.00018296108090465416
2.3435263166335152	-9.2033086717690278	-0.00018232774449590314
0.56161544722788315	-9.1632319391150627	0.00076676953887038033
1.0444155606361385	-8.7420506291471369	0.00053406261039214641
3.4383201647298502	-9.1631961772047585	-0.00076665305669897381
2.9554955531394946	-8.7419949788508227	-0.00053443739578318381
4.0612178998011137	-9.0131013182146535	-0.0011250236008304025
7.8418669738647884	-11.626433420255886	-0.0018389426989497393
7.9991153636250019	-11.110708803301872	-0.0020410579300042028
8.8919365475444945	-11.082521886054954	-0.0021058717350745382
5.4353711663351927	-9.8006999999999991	-0.0016955733959563366
6.1224477996022317	-9.8006999999999991	-0.0020381484383875052
5.0918328497016727	-8.8392657390800835	-0.0017417761760786846
6.9325314465142807	-10.544239736435605	-0.0020747467462247184
6.603865589893454	-10.08269757283902	-0.002155327580891772
6.4659861162357508	-9.8006999999999991	-0.0022079947784538682
7.2169434739575475	-10.858359516953055	-0.0020155232993244541
7.4982945330681527	-11.210913367142217	-0.0019309946364591537
7.1740437072814078	-10.636634135388524	-0.0021013282330084038
-7.0045300197255562	-19.359201257230957	0.00085774480878374301
-7.2739672806765636	-19.000063910821925	0.00090076097890892095
-7.4014971157296809	-18.360848599828973	0.00096275575013664413
-7.6718472942197611	-17.229645786990588	0.0010852914827448987
-6.9289762425206014	-16.116185593453029	0.0011796318294280566
-7.6438672056701247	-16.26952792382669	0.0011912621121962226
-6.0541843486081559	-15.393172055135269	0.0012280308543223637
-6.7264900722914289	-15.413631460063151	0.0012618960665554417
-5.7254073625997313	-13.64143544600323	0.0014962245218598084
-6.4582435845904973	-14.641522703938117	0.0013624481873536812
-5.4281110630643585	-13.004994486063532	0.0016085555275510155
-2.6024470095308452	-11.496495656564928	0.0016327050785235866
-2.9202926650200505	-11.17073955560716	0.0018211549182365716
-3.4983185330681614	-11.226461088774224	0.0019245954865481235
-4.258112709610872	-11.373658593889054	0.0019696744225319936
-5.3165328389699251	-11.647527993832984	0.0019381380232953774
-3.9068331695745173	-11.152343706612363	0.0020139368165830603
-6.0857666123908283	-20.865661186523916	0.00068644197356751739
-5.8037221566686004	-21.313854773756749	0.00049655942050947917
-6.6101452463680683	-19.961057305290399	0.00079017733737852039
-6.3545782525571948	-20.414620445865388	0.00071869301396268286
-6.7331473213161868	-20.26549812393743	0.00074872150116016528
-6.4722483687903818	-20.721161578905747	0.00071694454911732058
-6.6472781826957554	-22.408401546699199	0
-6.017522763700609	-21.934776822352784	0.00026061587956920123
-5.9106224601846078	-21.62431579805477	0.00049619028881755568
-6.5349758686347714	-22.099853474664137	0.00027342990061557723
12.283502210053312	-21.74732412830501	0
12.149950233299371	-21.447361477288055	-0.00032362576443168426
15.516600317011525	-15.642895494106046	-0.0013051589352049845
15.579059060667998	-16.346774307171813	-0.0012400053477231911
15.085795999190358	-16.995809382930183	-0.0011809416001333215
15.461369103490501	-16.842196251927518	-0.0011958599622685661
14.818277287940619	-17.300909185980544	-0.0011517095327170685
14.852769289823389	-17.705214086391369	-0.0011169277154243588
14.518255900302899	-17.926623668941609	-0.0010935824928263152
13.46148119416771	-19.327259420423903	-0.00094018917263360014
14.007005384666861	-18.633212706173257	-0.00099206097326775709
13.820600000000006	-19.12407977594869	-0.00096529451207278988
14.353928319179078	-18.420618058480354	-0.001015880297338335
14.697088127450082	-18.202001149926499	-0.0010390099128490097
13.253022097774561	-19.814056474411728	-0.00069886867367591622
11.329128489821649	-11.553719601982898	-0.0019409521523871074
12.98581785717821	-12.847837377487494	-0.0016699055521452344
12.691506724818575	-12.25189012789517	-0.0017692917855887879
12.504121156644201	-11.326832829631647	-0.001930141701650641
13.643452462587105	-12.944216279204385	-0.0016386591663098415
10.58163130466337	-10.855860337527387	-0.0021281148548831972
9.7846167351240982	-10.670308293860455	-0.002217062580444306
15.061644226269483	-13.377143660513591	-0.0015480386699845486
14.476682750083443	-12.812694330120575	-0.0016317816445110241
15.23695696046742	-14.114700661978864	-0.0014628475452811826
15.910391956861407	-15.085691985040297	-0.0013541835363217187
13.031015763621539	-20.299787424076573	-0.00067741349854392693
13.407173085415302	-20.103972316526949	-0.00069836358766179035
12.795437453614525	-20.784126882674883	-0.00034796253472865117
12.546269674434464	-21.266748302384794	-0.00033582786760002798
-2.0504041745681323	-10.504731507799487	0.0017662506333535266
-2.1828778693570507	-10.8080642369644	0.0017202675070476297
-2.5730959780484075	-11.042313518017531	0.0017700980602856186
-1.7789334829687209	-10.194404768313582	0.0017467538909521495
-1.4353951663352011	-9.8006999999999991	0.0016926622003572676
-0.061241899801122608	-9.0131040915140552	0.001126653753536493
-1.0918568497016814	-8.8392810778281898	0.0017439740051577101
2.0518270023182335	-8.5061199812446802	-2.998451238170443e-005
-0.055714802824688547	-8.1735974023075624	0.0012345035633050119
0.62583473346591667	-7.6834012582942757	0.0008590668028913501
1.2972931854498726	-8.0299886889403265	0.00042415862052373553
3.6045175137481409	-8.4853510069417961	-0.00092661753502501661
2.7027097974757477	-8.0299099924467789	-0.0004239614087484815
4.4808023517307785	-8.3586726711700763	-0.0014672176174121674
7.8036830497143539	-10.910850199201843	-0.0020989921823783104
8.3192200843423922	-10.712719573914283	-0.0022223804070613446
8.7301268952934521	-10.42027153027875	-0.0023454471571235781
5.6509542855331389	-8.9695077346349628	-0.002038915862588698
5.9844223550496167	-9.4368179143072144	-0.002092183192741741
6.361172233230219	-9.5343921164457903	-0.0022650326434874479
5.3603035273169972	-7.6763951265079244	-0.0021569100969216141
5.8531407898183794	-8.1589829792064581	-0.0023867969092303625
7.1545283067339023	-10.411641504504145	-0.0022044794213706854
6.9099332809838021	-10.152382211130734	-0.0022489533545841114
6.7236398537108908	-9.9503182778574839	-0.0022683085212645226
6.6377552745525108	-9.8006999999999991	-0.0022945806952530722
6.6377552745525108	-9.607928911091264	-0.0023853979765853925
7.372826195469786	-10.662072351313441	-0.0021353882124273238
7.6018515042534274	-10.717456098438308	-0.0021522487070123435
7.3239468122681206	-10.467721158012164	-0.0022201274156080225
-6.9807596227617523	-19.807543804177691	0.00082141706890389871
-7.3486383727757705	-19.647585571186433	0.0008515788345655758
-7.7403792580478115	-19.071329786151342	0.00091575559662992697
-7.7136694369791474	-19.481231331143952	0.00088137320146377423
-8.0432437356832427	-18.793830598196738	0.00095184565237266803
-8.2373901091598647	-18.316043426527482	0.0010015077950152539
-8.3092292493990687	-17.198999369318631	0.0011117004196603835
-7.4193506928773818	-15.59058661437518	0.0012663502096126535
-8.5437096069672798	-16.605523235325862	0.0011815084557921353
-8.2942690065772844	-15.562713454606953	0.0012961106603585112
-7.237563707320148	-14.395010522175275	0.0014296719549193792
-7.7753004393408052	-14.970369923057564	0.0013609423231586875
-6.5270859045334157	-13.540694574482695	0.0015502117914155367
-5.9660160382237919	-12.553219738091581	0.0017334344419847397
-3.2485577393545899	-10.955424643979544	0.0019798955931489247
-2.8934361339403925	-10.856784622429384	0.0019317088480002608
-3.5695661144636901	-10.910210420764841	0.0020620665438548912
-4.3522243542571433	-10.665681063324127	0.0022419590862247018
-4.8126425519680947	-10.833796620644486	0.0021863042874945135
-5.6527716606664962	-11.114609259351477	0.0020941540032704828
-6.0334094378987935	-11.440761158453011	0.001999042061818267
-3.8638760018775278	-10.707676826499121	0.0021921618888039391
-6.198068926451846	-21.174209258559014	0.00052046513773366476
-7.10905618880121	-20.109791572808817	0.00077820827262729288
-6.8561493962642892	-20.569938942584436	0.00074690891003773051
-7.23735275484065	-20.412039341439929	0.00077632636410198525
-6.5899184850236185	-21.027702711946141	0.00054404315737716601
-7.0605989499563897	-22.253867244107543	0
-6.4226735545738052	-21.791305402629082	0.00027349574625928208
-6.3103712405128292	-21.482757330594051	0.00052007921675792769
-6.9429288337231885	-21.947326111067177	0.00028618199503206606
12.685036380677026	-21.564334464258284	0
16.188388601460851	-15.862091705338477	-0.0012798492139813825
16.044802092068785	-16.306936133947861	-0.0012417785908218945
16.150671179622599	-16.762233166273717	-0.0012024468398867843
15.832417399638263	-17.006437880682018	-0.0011820627441583506
15.509950131316357	-17.245051107210994	-0.0011612280393297006
15.183367601310627	-17.478000161960345	-0.0011394350368364101
15.03638027967801	-17.977428573339825	-0.0010614626290597197
15.371701424186496	-17.746968735702644	-0.0010832266060444493
13.620668432975602	-19.614440801263139	-0.00071941901118145074
14.176118136563579	-18.914663589358799	-0.00098974391146100429
14.527927309590051	-18.699074650853319	-0.0010135192245022489
13.984775000000015	-19.408439217281327	-0.00073954831850104544
14.875920354597266	-18.477378630911378	-0.0010366114094571388
13.77985567178348	-19.901622182102354	-0.00071890108094085393
11.685112467440254	-10.857717573815902	-0.0020647849258452517
13.924068424959392	-12.186698673959935	-0.0017330662060191647
13.419830283059735	-11.555571003161866	-0.0018457006053295053
13.446913166332301	-10.903531943660129	-0.0019409198753324358
12.96100068129833	-10.46789737826113	-0.002042956233423618
11.134119416558002	-10.412642006096867	-0.0021953776276001772
10.178620638268484	-10.1159548209781	-0.0023472256771559521
9.1401751009212013	-9.7990091571947655	-0.0025496264657707897
15.264084858822532	-12.610751530407125	-0.0016265601125178897
16.066586127528531	-13.429484214432392	-0.0015120141939828581
14.717784140187211	-12.036386984481684	-0.0017175391566851279
15.9377221218669	-14.403929073016172	-0.0014195729216780735
16.615975932185908	-14.461444015804897	-0.0013988490812436539
16.590403820787106	-15.141651533386739	-0.001338517968383091
13.180083544211023	-20.592349416293818	-0.00035986246286022965
13.561324073056053	-20.39388815864217	-0.00037160310424272608
12.939376619662719	-21.079245907777199	-0.00034787990763057887
13.083315785710914	-21.374364932879541	0
-2.3794133862280771	-10.540966339613142	0.0018824651161466644
-2.2942409579190004	-10.28089306722512	0.0019444620807845384
-2.6180813401782759	-10.674869503548519	0.0019172716206591249
-2.1224717996022404	-9.8006999999999991	0.0020388158081671185
-1.9844391893242792	-9.4368059139104634	0.0020923381185463607
-1.6509345195590071	-8.9695630712747825	0.002039550207500157
-1.3602308066577535	-7.6764440764287212	0.0021556895643760295
-0.67412690079018822	-7.6058223525622042	0.0017087434926464776
-1.853098260779195	-8.1589455481326496	0.0023868053735863078
1.9999907863559991	-7.7521481204423193	-3.9359399695791058e-007
0.34496293400330852	-6.957163483657367	0.0011022125008982352
1.3147569540159583	-6.99952887153301	0.00045092025363479351
3.3741412665340742	-7.6832899577016462	-0.00085932366097394295
4.009291641969444	-7.3954275243077472	-0.0012947419161188651
2.6605913856769763	-7.1893845776809115	-0.00042764349648188659
4.6741661040481901	-7.6057195347376414	-0.001707700056685969
7.8213893773276286	-10.63188113834431	-0.0022231360269520015
8.270444762618423	-10.382453115896633	-0.0023667112262547303
7.9912953033894389	-10.32952823326424	-0.002384567831737796
8.4479222135257572	-10.16058103967044	-0.0024635222530702263
8.7301277958054957	-9.8574144515238107	-0.0025697311534506233
6.2058381836214913	-9.1167613154220977	-0.0023338169269378007
6.5648341814250584	-9.3333258344109815	-0.0024659823405143097
5.2101619733430624	-6.9637220311783032	-0.00217420979629307
5.9596095404951059	-7.3349102725969537	-0.0026515726409466695
6.4248212482272171	-8.0233937419978911	-0.0028278185513431983
6.6301287014706167	-8.5738951837907802	-0.0028010082185793554
7.2544728140189045	-10.303340742140032	-0.0022900393939706038
7.1983146262414044	-10.167090172927875	-0.002347811518890333
6.8954090120276508	-9.9663540583936268	-0.0023379298218355864
7.0737169712381318	-10.064493645692425	-0.0023604215688905537
6.8095244328692717	-9.8006999999999991	-0.002381732231095301
6.7706448307496707	-9.6621327650085433	-0.0024319197412460049
6.7600019449130953	-9.498223431163737	-0.0025071867930362333
7.4982945330681527	-10.505805666763894	-0.0022380792833875977
7.4470426033035668	-10.329528233264242	-0.0023221331429811539
-7.4821903495297146	-19.947548222203402	0.00080710902457408113
-7.8524361432217127	-19.778817493017456	0.00083542376078056307
-8.0757416233735917	-19.308531757163276	0.00091028059874949537
-8.2196807894217923	-19.603650782265625	0.00086312561268498116
-8.4471328338131801	-18.718955451848732	0.00097355932837039265
-8.4347446412636558	-19.129539455207613	0.00093869467025881493
-8.7535408828069983	-17.657019163784653	0.0010804987354015078
-8.7401282325969909	-18.431055491063109	0.0010084427563537819
-9.2235836964282818	-16.867761616061308	0.0011698723475214922
-8.992331908219878	-15.927117676938142	0.0012668195811959004
-8.5169581266477561	-14.705524481325245	0.0014096629447664128
-9.3326646248293983	-15.21700790098258	0.0013529911670538935
-7.5881655004912707	-13.83882890871846	0.0015240029114529186
-8.245199924647304	-13.862606419020853	0.0015262611900990078
-6.762140537762825	-12.767657365036071	0.0017022183541510884
-7.2833599679269652	-13.256288616686724	0.0016176122589851153
-6.8119475297360665	-11.508343496981638	0.0019695039598425774
-7.0942997621213486	-12.135122429918761	0.0018304112334195778
-3.3315132416840623	-10.690161488405558	0.002114505207070118
-3.0994566315546832	-10.618363717534171	0.0020893119933761192
-2.8475872739186139	-10.545036558501161	0.0020463016110970809
-3.4983185330681614	-10.513579538668036	0.0022335877075767116
-4.3517143224716452	-10.374899166890858	0.002369363940681087
-4.0058355297168236	-10.318892165534548	0.0023901911394029504
-4.7224119393036812	-10.399114403986669	0.0023514031521838104
-5.1113842958577722	-10.358213824937833	0.0023509335847497876
-5.4754113968548168	-10.645777183268224	0.0022406091106936029
-5.9360129298872959	-10.701046008863631	0.0022011053038080075
-6.5281001993195868	-10.882240225210765	0.0021257220260585434
-3.6830855311284161	-10.335358648280533	0.0023562363770076871
-7.615742326283641	-20.247510873220353	0.00080516633562843375
-6.9791514712124432	-20.874379761231474	0.00056728079917689684
-7.3656493208801415	-20.714287110071076	0.00059016594466658988
-6.7075886012568162	-21.334243844986485	0.00054364082824737777
-7.471159771004876	-22.092143035819472	0
-6.8252587174900068	-21.640784978026819	0.00028625077017581651
-7.3481576960567585	-21.787702217172455	0.00029880397490704099
16.69591133602556	-15.85690141141388	-0.0012749705908290275
16.464614528084997	-16.512511351107765	-0.0012218817968816468
16.774151814840273	-16.257348502868169	-0.0012407661688138467
16.352823625045787	-17.020976497220492	-0.0011443814168979138
16.03002336249024	-17.268669850406056	-0.0011246801190031418
15.702949418906593	-17.510691837314017	-0.0011043006601270202
15.219991269532631	-18.249643060288271	-0.0010590251629472524
15.560035247062363	-18.015937309444933	-0.0010807537171294509
14.148950000000008	-19.692798658613942	-0.00073901803276331792
14.345230888460307	-19.196114472544352	-0.00075924930310266919
14.701926300001038	-18.977531243226295	-0.00077851526998094593
14.514343640357016	-19.477565355729883	-0.00075870714515848686
15.054752581744463	-18.752756111896275	-0.00079734018546442442
13.939042910591368	-20.188803562941569	-0.00038318009256855509
11.830689461911588	-10.024546353295378	-0.0022147299431257068
14.209022210113869	-11.520637216907149	-0.0018084447383325687
13.586940808202575	-10.258529433314308	-0.0020246573108222833
14.092135620222942	-10.805672847620954	-0.0019117029637626608
13.259368613347826	-9.5280192767331666	-0.0021628715912857623
12.420551436226878	-9.4183864772891912	-0.0022670337147769342
10.780363073371561	-9.799011781322772	-0.0023689000523333744
9.960269610567007	-9.4718510426228981	-0.0025528321708281629
8.8833587414030522	-9.464589633498047	-0.0027087911169424352
9.1446614013079053	-9.1336636897094934	-0.0027846643861440409
16.039649099356176	-12.446924745041979	-0.0016126024088652065
15.506962642023016	-11.842853719020358	-0.0017011545209451517
16.902124565009597	-12.911773644840441	-0.0015321407267693025
16.748319172311827	-13.596642875878866	-0.0014747555195116649
14.866418308659771	-11.18644190398529	-0.0018123797531486051
17.208603072609396	-14.126586923465908	-0.0014138022939531806
17.349838739749465	-14.82555499021576	-0.0013509067214838167
16.923728460473004	-15.518406502459765	-0.0013006738410110178
17.28746420307845	-15.333539644611687	-0.001310009143197412
13.329151324800502	-20.884911408511055	-0.00035977723066117786
13.7154750606968	-20.683804000757384	-0.00037151532590573209
13.478219105389982	-21.17747340072831	0
-2.6158855543577042	-10.403222507610572	0.0020252734322554916
-2.4660101162357604	-9.8006999999999991	0.0022095240816780316
-2.5774748107550924	-10.115671443419473	0.0021316633091648389
-2.3611993272772138	-9.5343953899863791	0.0022663050395021183
-2.2058136086975453	-9.1167039397862233	0.0023342627403927013
-1.2099253777512269	-6.9635720276365376	0.002174223960800714
-1.9594159967948166	-7.3348257141455742	0.0026514300609749926
-0.42696608638886224	-6.8550074240264536	0.001635403483570513
-2.4248565035436478	-8.0231876076578192	0.0028281023832409627
-2.6301567255785776	-8.5738140921311601	0.0028010568684846741
2.0012284845481205	-6.9983739478857636	-1.7170765671266593e-007
0.060127425164740907	-6.2324711310361973	0.0013523335455214466
1.0395332319828088	-6.0401061730788239	0.00067325191935221245
1.9999324594662149	-6.3119026692449252	1.3909203718965757e-006
3.4151939030050249	-6.7608160327236577	-0.00094957248686737094
4.338368476903395	-6.7806192479442924	-0.0015825466986011168
2.6543261243833363	-6.5066546528254561	-0.00044412589050214015
7.6514834512658192	-10.32952823326424	-0.0023562237613555972
8.0904189917019877	-10.162643685718058	-0.0024741643074522764
7.9320344275839121	-10.124646689534815	-0.0024939179640358407
7.8296431959977317	-10.213306686950423	-0.002438744454725264
8.320080677576529	-9.7990078451300633	-0.0026442194073020221
8.1150563608730106	-9.9701106811845293	-0.0025747806350649664
8.4472287555582266	-9.4232248400381966	-0.0028012120645402533
6.5953903704689161	-9.0412647133145132	-0.002607220458685635
6.8522488088510292	-9.1835922291957104	-0.0027143590444392873
5.909783174097865	-6.5054835103924624	-0.0027665273268656955
5.1860031679519629	-6.1636404600205994	-0.002265796752460191
6.7323986210621696	-6.6546835924082464	-0.0033907918935145061
6.9757024998233241	-7.4545336162487006	-0.0034060534981033589
6.9968825136164359	-8.1573672334602971	-0.0032210957630647886
6.8738939407582498	-8.9481564941225216	-0.0028333536442035159
7.1182282843320666	-8.5925954535519029	-0.0031609832443529867
7.3379424532951116	-10.181887957140306	-0.0023822478915001585
7.1805312326902948	-10.027811117003647	-0.0024242237110141483
7.2579687398168202	-10.039982772518343	-0.0024455553419030257
6.9812935911860308	-9.8006999999999991	-0.0024679920562724693
7.0242358807652217	-9.9280545283039263	-0.0024169335938985224
7.1183509587594189	-9.9800792592792664	-0.002428053389512888
6.9062591326293816	-9.7091056619965119	-0.0024809230221270835
6.8954090120276508	-9.591199056549172	-0.0025390400683507055
6.9812935911860308	-9.3816981130983468	-0.0027025992679270941
7.4982945330681527	-10.153250799764587	-0.002438389780961983
-7.9912028494642584	-20.076403654890946	0.0008334189574337827
-8.3636199554699733	-19.898769807367962	0.00086106408722460518
-8.5838124218531426	-19.422101447424879	0.00089021054051141536
-8.7328802024426118	-19.714663439642138	0.00088809216371119027
-8.7905691348523511	-18.944308948066077	0.00096626087067261661
-8.9447201224931057	-19.234224790181322	0.00091665748697112974
-9.1411581874779948	-18.342130430382834	0.001028352231312362
-9.3503035198659035	-17.919191678833421	0.0010715379428012271
-9.1431067165519799	-18.752896658745509	0.0009932334386893464
-9.6842149452175512	-16.303123148995866	0.0012356184118681095
-9.8466240528078472	-17.245674913225617	0.001144823529050671
-9.2325097881025009	-14.183653616165227	0.0014809261427109895
-10.372543402242862	-15.558226186097849	0.0013183936031351403
-10.202739900478356	-14.553120256485174	0.0014296939111940997
-8.2916711373171648	-13.126923392292426	0.0016390288047266764
-8.8577213134106518	-13.657582439201962	0.0015551590999445318
-7.4666383635839422	-12.648859183721568	0.0017263918400149795
-7.1467583097484528	-10.907946665299249	0.0020863437304172025
-7.5762717452341954	-11.541016353973472	0.0019348678744617023
-8.0609874027743267	-12.426799043308138	0.0017574551436500664
-3.2797457140438495	-10.452831942649327	0.0022167998076864834
-3.0742855600628154	-10.413040601642095	0.00217942969692004
-2.859480864243146	-10.282980098788657	0.0021694229067819085
-3.451593945185734	-10.304735578441111	0.002337090747837881
-4.2360691709730851	-10.108102295918528	0.0024975995493348273
-4.4631169193238796	-10.106303126636483	0.0024871097244475188
-3.9296641778190646	-10.167733486323721	0.0024699478625195563
-4.8636741879612675	-10.140306822213653	0.0024475530793272777
-4.6694771373051838	-10.011596329224789	0.0025144504691503853
-5.358172871277926	-10.196930279040155	0.0023907244263345262
-5.0882600242393243	-10.078338381598742	0.0024542011581877785
-5.7364173131102234	-10.017968703531373	0.0024162574607674383
-6.3352217781713183	-10.293855492814702	0.0022872447258435284
-6.9538798886001851	-10.319561932903186	0.0022322281252790364
-3.7623465938540694	-10.142123971552643	0.0024774935326354534
-3.6275202029854414	-10.084731387889576	0.0025024336036170822
-3.4983185330681614	-10.157137757893029	0.0024357785608201364
-7.7492943030376189	-20.547473524237336	0.00061268698756531033
-7.1021535461605563	-21.178820579878465	0.00056686246878321126
-7.4939458869195938	-21.016534878702171	0.00058973202522495248
-7.2251556211086605	-21.48326139852545	0.00029887562936706968
-7.8788355850379297	-21.923278184595489	0
-7.7505390189984702	-21.62103041596437	0.00031129064613000452
17.079188751832326	-15.996822346630321	-0.0012588723940309889
16.671251878486217	-16.767687227552166	-0.0011633944847786286
16.985211126480852	-16.508879195766287	-0.0011817312590171423
16.55497607046896	-17.279719828167259	-0.0011418184437240147
16.877889228887426	-17.022863103996563	-0.0011608070892749301
16.227629325342214	-17.530901820130083	-0.0011221466074032001
15.895948706496826	-17.776332567417029	-0.0011017947190534254
15.403602259387261	-18.521857547236738	-0.00081571869004816975
15.748369069938239	-18.284905883187239	-0.00083364603401205593
14.313125000000012	-19.977158099946553	-0.00039458920940875779
14.875925290412001	-19.255987835599253	-0.00077796173696608047
15.23358480889164	-19.028133592881147	-0.00079677577937027828
14.683456392253735	-19.759016238915414	-0.00040582638608458067
15.587213249241874	-18.794072034185177	-0.00081514390329777376
14.098230149399251	-20.475984943780777	-0.00038308982816298353
11.514878824760387	-9.2399250526126071	-0.0024062638419482178
14.060738581152989	-9.7990170295781454	-0.0020475218992461451
14.980500462454277	-10.331173514482229	-0.0019058641124381438
13.101754298679023	-8.6968806991430263	-0.0023016224573621457
14.075847408137481	-8.7189184466757972	-0.0021848777780510906
12.11826686685078	-8.5651218317101829	-0.0024508506415946972
10.62291675123377	-9.0022382447156932	-0.002578240694701122
9.6334669930284864	-8.3190269586243097	-0.0029307817029928227
10.311332301115794	-8.3954024205159801	-0.002776882608467447
8.4959326327251468	-8.9858269459430922	-0.0029763294218291009
8.7301297863957572	-8.613213636166714	-0.0030558400917340169
16.472789659639535	-11.491876916089035	-0.0016860877105965072
17.167669780699285	-11.968675470246597	-0.0016059075338239086
15.74183612982066	-11.072469976308495	-0.0017711908945590481
17.494227639553305	-13.408461763712491	-0.0014663864360342702
17.853051875968827	-12.675795514985634	-0.0015138893180538526
17.904999780870789	-14.279999754517378	-0.0013815243813330967
17.811745189749882	-14.740348800880927	-0.0013471151808365546
17.966375315814837	-15.183865640883747	-0.0013086945608614506
17.675391306856511	-15.459999154865841	-0.0012927124400047407
17.379632421855192	-15.731012241185184	-0.0012762441740602837
13.869626048337546	-20.973719842872622	0
14.257417388207136	-20.763166324620002	0
-2.6377792745525199	-9.8006999999999991	0.0022962487450907047
-2.6377792745525199	-9.6079275568374083	0.0023871455943497914
-2.7236638537109004	-9.9652318369635129	0.0022633583339737623
-2.8954330120276599	-10.035532922040149	0.0023047248608249284
-2.5648264533749057	-9.3332997900498977	0.0024681519852945235
-2.6530607444013175	-9.0874878818219731	0.0026274516588589616
-1.9096499278635419	-6.5053678790837193	0.002767003997940728
-1.1763293134673267	-6.1488898907854459	0.0022607428101172528
-2.9757401081866286	-7.454621482968717	0.0034062182689081279
-2.7323478987128906	-6.6546905783715022	0.0033913551528898874
-0.54010397106324559	-5.9244427931773131	0.0018132864911242174
-2.9969727211525514	-8.1574289579189951	0.0032220127529358484
-2.8739222808671805	-8.9481000557770649	0.0028349718336192343
-3.1662980494270934	-8.7568865257378761	0.0031333071756330885
0.41972863157280027	-5.4738896430453021	0.0011413640442439537
-0.33124772334161673	-5.2829303196200588	0.0017079559957669692
1.3955012150393258	-5.4237835967310604	0.0004353685390961978
2.2191806105429976	-5.5996795751455979	-0.00015540048291985274
3.9255068942405269	-5.9912550460554224	-0.0013580622819508025
2.9168974449575873	-5.8764041427867024	-0.00064591292395358465
7.642799444012935	-10.096150500312213	-0.0024970095083261964
7.9846942805196104	-9.9998608756926135	-0.0025649012421016149
7.8518934898099957	-10.015458826014243	-0.0025585855731556154
7.7396017135736992	-10.035735903614208	-0.0025438206566034236
8.1575052097813145	-9.8125882820703652	-0.0026557684657869071
8.1150568888313064	-9.6401150233233484	-0.0027549368322866371
8.0076309022408179	-9.8770313029149737	-0.0026352111045385498
8.1150575828359077	-9.2063335938741506	-0.0029771766355417913
7.0979828762329733	-9.023539821739039	-0.0029615753006910516
7.07633774432575	-9.2589755568122278	-0.002830834655303253
5.7839972174774728	-5.7336062181524765	-0.0027782802522136989
6.50333883326861	-5.5752585871692233	-0.0033771628855475658
5.1467905450079439	-5.3641552890599646	-0.0023187720584856909
4.3268778502731271	-5.2701478555521586	-0.0017062678267789498
7.4999925032576353	-6.9859787328402962	-0.0039610632201192604
7.4999940025372691	-6.0488672884082888	-0.0041449949243522674
7.4999910039780016	-7.9230901772723037	-0.0037073142252100591
7.4999902543381829	-8.3916458994883065	-0.0035494100225751104
7.499989504698366	-8.8602016217043111	-0.0033574677655972213
7.3519151866270471	-10.074272021386067	-0.0024540791477852702
7.451503159576367	-10.065111066194349	-0.0024868080321080351
7.2391215476808997	-9.9757352905844652	-0.0024806787105884436
7.1960050390819807	-9.9245110553779554	-0.0024962728527283835
7.3261996729389178	-9.97762627749667	-0.0025123462660872958
7.0242358807652217	-9.719164470299658	-0.0025388718698044345
7.0671781703444108	-9.8006999999999991	-0.0025115987505592609
7.1101204599236008	-9.8849465080078236	-0.0024821449065438451
6.9893883777231158	-9.6254167961376069	-0.0025742834288642758
7.0076073239014178	-9.5148399812107129	-0.002647620291174524
7.09709447817559	-9.4128046011027422	-0.0027623701348668725
7.5508231394632697	-10.074785096499538	-0.0024991979300890842
-8.1299695557068556	-20.373989816764457	0.00063483293193914846
-8.5075591215182058	-20.193888832470325	0.00065659336161829989
-9.0988711101338406	-19.524140632296557	0.00091448686382729946
-8.8819479830321306	-20.007225431859414	0.0006779584851780234
-9.3022939553598718	-19.040078039584749	0.00094246148771396667
-9.4614811941677441	-19.327259420423978	0.0009402397737407344
-9.4922500000000465	-18.555360893283495	0.0010192979417169598
-9.8249416084890022	-17.946750914012188	0.0010797252783230668
-9.8378926327701883	-18.351761822987765	0.0010449325081280584
-9.6564250000000555	-18.839720334616135	0.00096760726415676286
-10.735823513017809	-16.505166052826922	0.0012247579535882888
-10.109415410458583	-17.658174717121099	0.001110930683172934
-10.491178088553552	-17.522311465897999	0.0011284763692912005
-10.690701644720605	-17.115285473256712	0.0011672642055218147
-9.8470535933153425	-14.028503287824856	0.0014952518540469143
-11.035269492486448	-14.663546957838159	0.0014085934673287322
-11.383390567641124	-15.475427887251634	0.0013231966385012341
-10.528958907494321	-13.949061468230685	0.001494957011604894
-9.0228273594946664	-13.033116845642267	0.0016417876284570614
-8.692144018935787	-12.491628143429759	0.0017313769196121876
-10.072615559638306	-13.436171022742052	0.0015663155272501758
-7.7287434053148552	-10.628548451696439	0.0021058223734835829
-8.2710710465721657	-11.640000454700607	0.0018877264221723571
-8.2949959936430808	-10.938593641043834	0.0020104477992830875
-3.3165754418860764	-10.228983961230341	0.0023482862844042998
-3.1966085902597468	-10.246222613873627	0.0023039308401578795
-3.0821628527507028	-10.206330386559266	0.0022880360800231051
-3.3916086866690542	-10.162011815514212	0.0024088441330001164
-4.2909916941431927	-9.9582260389498032	0.002569445707000087
-4.0555094996809409	-9.9973475809471104	0.002563569569248669
-4.4706175768433321	-9.8654228023598272	0.0025972114203641856
-3.8450290022342215	-10.021145941817322	0.0025558044526174002
-4.8654976701224495	-9.907335664338337	0.0025394401224243975
-4.6691603322955038	-9.8036728199650618	0.0026033595678458502
-5.399001011367524	-9.9049541736615438	0.0024851839773760158
-5.0592994628045052	-9.7990065330681571	0.0025602982229150002
-6.1401549929621568	-9.7580189783659286	0.0024502926298842257
-5.7005930459209857	-9.5647231727746309	0.0025596459782350062
-6.6185878452051279	-9.7990065330681571	0.002387363894814669
-7.6506204339712109	-9.9877155447898751	0.0022403617928984198
-3.7319187956473132	-9.9987844674706512	0.0025693075491437225
-3.6171748573050353	-10.010088581004828	0.0025546151293583379
-3.5409094727936727	-10.058697138427672	0.0025088764503076026
-3.4822991980981319	-10.040706017946556	0.0025111392222818912
-3.4274134392542512	-10.068026306967429	0.0024797218105209683
-7.8828462797915559	-20.84743617525427	0.00061223791656463296
-7.6222424529590356	-21.318782647333258	0.00031136512801848386
-8.0163982565454841	-21.1473988262712	0.00032371420044265977
-8.2835022100533493	-21.747324128305106	0
-8.1499502332994052	-21.447361477288148	0.00032363694460821877
17.294605734001362	-16.244631237296471	-0.0011993873924633167
17.599341456453121	-15.975023844630691	-0.0012163643203598081
17.196270438121424	-16.760409888664405	-0.0011791189588334723
17.51002271617039	-16.49244012796262	-0.0011967529069444862
16.425235288194202	-17.793133789854124	-0.00086813135091388537
16.757128515892155	-17.538463159114038	-0.00088468290641833635
17.084526579288656	-17.278038980440975	-0.00090077039196033947
16.088947994087071	-18.041973297520059	-0.00085111809174284779
15.936702892814099	-18.553874456929524	-0.00083306136051387056
16.281947281677297	-18.307614027623067	-0.00085052402354580286
14.47730000000001	-20.261517541279161	-0.00039449652000378362
15.049924280822976	-19.534444427972208	-0.0004168877052056299
15.412417036038825	-19.303511073866023	-0.00042776940190614843
14.852569144150451	-20.040467122100935	-0.00040573133364009482
15.770824239096495	-19.06628652113362	-0.00043846786474829668
14.64147500000001	-20.545876982611791	0
11.11448409902569	-8.3557098574217648	-0.0026430383195221461
14.911975066619958	-9.2707694816503547	-0.0020344208785485615
15.4866031227448	-9.6162246889820882	-0.0019452193860844277
15.920495317164338	-10.127374634477757	-0.001858278395679547
13.626389592467666	-7.8544355259977277	-0.0023466544330569819
12.634486284959129	-7.8215130443455916	-0.0024919805088870319
14.363419145564473	-7.8082765897140716	-0.0022561306387681806
14.940270880877234	-8.2693463078734553	-0.0021398879994590538
11.523496890096787	-7.5369511564939629	-0.0027208735551942347
9.2783182112034801	-7.683027187127399	-0.0031853047584094497
9.9602728821578967	-7.4269721279323875	-0.003069016663434539
10.620904174801332	-7.7875374337711509	-0.0028484493421224175
8.0413729296877907	-8.8475370018401573	-0.0031618819669818276
8.0639085773739563	-8.4819462919634834	-0.0033028515181293683
8.6345115173790958	-7.3422350106285483	-0.0034620610455915394
16.42371713142359	-10.711937197769222	-0.0017643967403499503
17.145410039355831	-10.984159407349129	-0.0016938772741796437
18.076152578683931	-11.588640761366221	-0.0015913950688401671
18.254900254471455	-13.545071833715951	-0.0014291195546371307
18.339626567989356	-12.209178841018486	-0.001529729060848812
18.894875265492395	-13.079786647571519	-0.0014405216373999333
18.363651196818438	-14.178725167862236	-0.0013762788296671237
18.53366564088374	-14.616575315814844	-0.0013384206509844464
18.252495812182215	-14.90269581218222	-0.0013238407753447519
18.19446639175505	-15.420060864324947	-0.0012483041783264513
17.899325468383033	-15.7001391427925	-0.0012326635342273244
-2.7706716348032776	-9.6621084779695821	0.0024337338078663402
-2.8095484328692799	-9.8006999999999991	0.0023839290017856974
-2.7600172329718546	-9.4981746240993541	0.002509140941227013
-3.0242598807652299	-9.9300879349018043	0.0024184645981026216
-3.093675016951277	-10.047420014064873	0.0023803984340371675
-2.7913769517858835	-9.3182520958774546	0.0026143686933566149
-2.9002964179678807	-9.1716502609213961	0.0027546046382735303
-1.764366893096603	-5.6874165246864044	0.0027695749736875394
-2.5033843591841207	-5.5751710459684505	0.0033778046829120206
-1.1042541947453888	-5.3367071176974887	0.0022920293055041555
-3.5000120000000035	-6.986083166335197	0.0039613296489798
-3.5000120000000035	-7.923159799602236	0.0037063506020886825
-3.5000120000000026	-6.0490065330681571	0.0041468771928246089
-3.5000120000000035	-8.3916981162357551	0.0035485073720124718
-3.0791849552890098	-9.095202225847606	0.0029170008940356011
-3.5000120000000035	-8.8602364328692751	0.0033584252816783039
-3.2894397660387158	-8.9989784953185445	0.0031221781388122787
0.15289943572633219	-4.6779241401392158	0.0013769938590987687
0.98681778368514939	-4.8410790609551277	0.00074740503384124299
-0.87814094817776911	-4.2392955772175949	0.002193744741136522
-1.3349690926599025	-4.7171698572932863	0.0025228235951972452
1.9030686983851808	-4.9248427456001629	7.168826908792754e-005
2.708449263523375	-5.0375873471885013	-0.0005180169086240066
3.5041118300932386	-5.2057250290123225	-0.0010970101829116767
7.6267752321814708	-10.018683396967193	-0.0025495088356921711
7.8867831558765973	-9.9087962956492426	-0.00262539495424311
7.7206284584898022	-9.8916379077121626	-0.0026448200502125156
7.6405740633299901	-9.9407891113974429	-0.0026078861758469991
8.0327201584554242	-9.745594176613487	-0.0027083305392682439
7.9269459642244255	-9.3579860801032471	-0.0029491570950676968
7.8604984038470667	-9.5902987559433654	-0.0028322064076063509
7.9100325916635761	-9.7990071890963133	-0.0026925955734292887
7.770848218001758	-9.094479916158333	-0.0031388162514986609
7.2270083683925233	-9.2216582697889855	-0.0029590353218849311
7.2169871181460188	-9.4145973376861853	-0.0028444901279177019
5.472246178638863	-4.7377939608099631	-0.0026295739921037556
6.8152874761687592	-4.643199026298336	-0.0037408409498770503
7.4999955018169029	-5.1117558439762805	-0.0042801866680827689
6.0475072304011501	-4.3287406570529114	-0.0031290514592967563
4.7582874162870006	-4.7000162420398031	-0.0020719432777536006
3.8681247932000762	-4.5853846520741248	-0.001395903830604705
7.9760530794451885	-7.4545352167042926	-0.0036576012999333489
8.2703202210155844	-6.5174242430663263	-0.003766634376599342
8.3741805449651778	-5.479171844764342	-0.0039030405783243407
7.4999887550585491	-9.3287573439203157	-0.0031161360911200957
7.4371387119585215	-9.9803512202831186	-0.0025452615399109233
7.4982945330681527	-9.9769713326241121	-0.0025623246850081747
7.2605368243749222	-9.9122975927197814	-0.0025325018160071251
7.2175591733713746	-9.8626343115412869	-0.0025469883775913523
7.3463030526091462	-9.8874062861869021	-0.0025867370845158652
7.4045078366802359	-9.9285179869790525	-0.0025759055074319409
7.1124455057149749	-9.7289773430115289	-0.0025808898914563816
7.0861094414650321	-9.6508728505784589	-0.0026153014927966134
7.1530627495027908	-9.8006999999999991	-0.0025557233588480843
7.0796433183946972	-9.5639368202887631	-0.0026640164819011214
7.1686381489681628	-9.5090281023540495	-0.0027540609543294965
7.5832059009912189	-9.9526558205682267	-0.0025944942539471612
-8.2687362619494138	-20.671575978637932	0.00063436915304015626
-8.6514982875663993	-20.489007857572641	0.00065611533309932132
-9.2530220977746271	-19.814056474411817	0.0006989191173799559
-9.0310157636216104	-20.299787424076651	0.00067746667039876075
-9.8206000000000433	-19.124079775948761	0.00096533955391157368
-9.620668432975668	-19.614440801263228	0.00071946671117947814
-10.007005384666913	-18.633212706173321	0.00099209982374305009
-10.179929328768148	-18.142161466107435	0.001069686538897211
-10.353928319179127	-18.420618058480414	0.0010159182952646098
-10.176118136563618	-18.914663589358867	0.0009897842181695992
-11.140372188542417	-17.072322378511302	0.0011743775413172342
-11.396992169407474	-16.755195818721536	0.0012034536461382334
-11.518062668984209	-16.267282261877718	0.0012475512664377123
-10.51825590030294	-17.926623668941659	0.0010937316319551494
-10.852769289823431	-17.705214086391415	0.0011168659550728096
-11.183367601310671	-17.478000161960388	0.0011394944022751004
-11.283284112120441	-13.861182747277478	0.0014889388900498628
-11.861179219359942	-14.511321135466897	0.0014102846765701867
-12.142501853691865	-15.806426629092327	0.0012852026970792832
-12.527469374988685	-15.070517082591978	0.0013462006005200008
-10.999583982891156	-12.968547560221465	0.0015958197595448234
-9.6974871301071843	-12.402779845448793	0.0017119540249255583
-8.9227343112618502	-11.900536269494797	0.001816698016627567
-10.579940833411351	-12.131180873763311	0.0017124103436644436
-8.311764610042724	-10.232294837461152	0.002134158138492802
-9.0163404559605755	-11.109221218154456	0.0019362416270292785
-9.0276375122519674	-10.368057282236155	0.0020539653575623778
-3.2622540996636626	-10.144340899473102	0.0023837037630368555
-3.33728734444664	-10.077368753756973	0.0024484454002987868
-4.1517140634621263	-9.8802445184068279	0.0026212181324945178
-4.2796548118058624	-9.7990065330681571	0.002650312495802172
-4.0002465326737253	-9.8751423163815968	0.0026380872219205578
-3.8709498021920306	-9.9107860773603669	0.0026250517991261674
-4.512012357758878	-9.6675229019800302	0.0026833543186582905
-4.8289686787112043	-9.5529797691306957	0.002684894599576956
-5.3080859322373497	-9.3352606377534499	0.0026892510002070416
-6.2646478695555068	-9.2702173132479455	0.0025653433257864732
-5.6976455214496591	-8.9814269349397762	0.0027338167919881045
-7.0798122372389054	-9.1074426564629523	0.0024903660004297612
-7.7262714191261326	-9.3134548831494843	0.0023650429108132906
-3.6346991385015603	-9.9367982380841795	0.0026109306748779725
-3.7084018360136262	-9.8869538829665959	0.0026491161749551558
-3.5803782546981409	-9.9443270053434176	0.0026011353429884775
-3.4983185330681619	-9.9789148560418326	0.0025614122390429381
-3.4307805210129718	-10.00746943226981	0.0025236407585444293
-3.3722406801927716	-9.9916088096635285	0.0025184228293285722
-8.4075029681919595	-20.969162140511401	0.00033591791475475147
-8.5462696744345017	-21.266748302384883	0.00033583794002642201
-8.6850363806770652	-21.564334464258376	0
17.819050491051051	-16.219035448076195	-0.0012137102927050301
18.123259629909551	-15.940279130719158	-0.0012299948021370776
17.407329749762013	-17.011940581562538	-0.00091639199439202805
17.725439698339439	-16.740249018628781	-0.0009315464080679515
16.622841251046168	-18.055365759578152	-0.00086752837625221971
16.959280961315329	-17.797206490060805	-0.00088407149954194584
17.291163929689866	-17.533214856885369	-0.00090015102497969721
17.618389061402585	-17.263471274460652	-0.00091576512939338394
16.125036715689966	-18.822843030671809	-0.00044897963628644883
16.474946569267534	-18.573254757726076	-0.00045930141332719795
15.021681896047166	-20.321918005286488	0
15.22392327123395	-19.812901020345155	-0.00041679035246734226
15.591249263186008	-19.578888554850888	-0.00042766981229557037
15.39792226164492	-20.091357612718131	0
15.954435228951112	-19.338501008082055	-0.00043836610225177729
15.98496630290323	-9.1677039605638768	-0.0019460599072033435
15.739180187328943	-8.3969130994152081	-0.0020425843323636545
16.92850619396178	-10.248872219990901	-0.0017724193004279717
16.650484252201558	-9.0631588652542376	-0.0018982645825717012
17.081263204203307	-9.5811099365957606	-0.0018188921988732752
14.246030488815652	-7.0791928408870763	-0.0023468589370006596
13.160039170685698	-6.946135079066555	-0.0025234378285648347
12.294685544615117	-7.044076595629881	-0.0026570485808839199
15.056526246137471	-7.0768248979021697	-0.0022404013252214318
15.684064029058797	-7.5897628188992776	-0.0021208572071116445
11.55844773131729	-6.622382562946858	-0.0028553175692689744
10.772254716980083	-7.0502898105287732	-0.0029551596798455724
9.3132542139802101	-6.5497305240283872	-0.003421271355293284
10.054918022654764	-6.7258425775936956	-0.0031828907977627789
17.599824459928204	-10.385154856753088	-0.0017156831407612388
18.326084294591876	-10.579694235319955	-0.0016549131923320509
18.964158957582441	-10.750616987146444	-0.0016047825352709941
19.156635543788404	-11.461137990736928	-0.0015448539088615103
18.688650542867432	-13.942530744712229	-0.0013841880115536009
18.872182408232124	-13.577446044759313	-0.0014050277283055462
19.013280652162614	-12.183174491080013	-0.0015005653856486373
19.428508663044781	-13.017153841483255	-0.0014242742233365746
19.512876788557065	-12.580571201796637	-0.0014508720451244612
18.809799154865839	-14.325591306856515	-0.001352294160844528
18.769860864324944	-14.844666391755059	-0.0012776185902998976
18.484674323784823	-15.134874323784828	-0.0012632848805911032
18.42255746769526	-15.656256087766147	-0.0012456194573603491
18.716852835387421	-15.367052835387433	-0.0012605877474524019
-2.9062729671920899	-9.7091002887681324	0.0024825747429827274
-2.8954330120276595	-9.5911821050126669	0.0025405384620091581
-2.9813175911860395	-9.8006999999999991	0.0024694103116067023
-2.8700308385575992	-9.4830826580361673	0.0025822096456101507
-3.1101444599236094	-9.8852055932318752	0.0024837688916261856
-3.0672021703444194	-9.8006999999999991	0.0025131452185746003
-3.2529692122630531	-10.04419576983395	0.002442352162158178
-3.1960290390819894	-9.9253188651572888	0.0024969130267048149
-2.9813175911860399	-9.3816642100253365	0.0027049925943676721
-3.0922015938152363	-9.2893052345131437	0.0028283709947856698
-1.9642629490256502	-4.514574142903335	0.0030463328677410553
-2.7982075857425173	-4.643391583167598	0.0037279553390595428
-3.5000120000000026	-5.1119298998011171	0.0042802344731305833
-4.0900940030309716	-6.517544849701677	0.0038329572508064764
-4.4168804599303266	-7.4546214829687161	0.0035022545610676322
-3.9698656957504124	-8.5942123907870354	0.003295740093899286
-4.2035360726396798	-5.7688278858242459	0.0039229487678234141
-3.227042920631245	-9.2216278282246193	0.0029618305345101839
-3.5000120000000035	-9.0945055911860351	0.0032463835968145065
-3.7667942797150249	-9.0945055911860351	0.0031442002500445465
-3.3809930994272186	-9.2307055686693662	0.0030759221732438282
-0.19470273152944861	-4.0639017177081209	0.0016690959383452691
1.0489556540067477	-3.9936250950544983	0.00071904815458293447
1.664906799094803	-4.2859797285319923	0.00025148425648847202
-0.85130257029375778	-3.5223735023627771	0.0022044772203553679
-1.5293873820619692	-3.9500851372724068	0.0027287898692219042
2.3378621251567564	-4.176443551969653	-0.00025332204261487316
3.1802622460916883	-4.3752115404370597	-0.00088351356051458575
7.8075196473902801	-9.829351469483262	-0.0026835530301110256
7.7050068002128151	-9.7990068610766414	-0.0027161055150372645
7.6362394498594695	-9.8876396422034141	-0.0026497559959830202
7.653748561143626	-9.8256710498282214	-0.002699595343845014
7.5833030408243856	-9.8940732685537878	-0.0026427967584424714
7.7018766447432734	-9.4458965974739808	-0.0029670907073545433
7.7900374298664747	-9.7000801471453606	-0.0027750127012424468
7.723639189816077	-9.6237469898053867	-0.0028427308433362267
7.3195107479280335	-9.3873265204516585	-0.0029363255325162178
7.2557553975997768	-9.513348604232565	-0.0028102237106416598
5.2658659515669344	-4.0627701946632078	-0.0025106161180469006
6.7753040054790201	-3.8502021634038543	-0.0037696864372407826
7.4999970010965376	-4.1746443995442739	-0.0043741006024600564
8.1646247586108167	-4.6432011850959052	-0.0040798287373085803
5.94468529081061	-3.5927620241915039	-0.0030868455152376667
4.3880501214936976	-4.0883884010134004	-0.0018163891252730815
3.6961523320383471	-3.8612232266342428	-0.0012891834926745656
8.8068665429569482	-6.0467760358252516	-0.0036683023021858046
8.9093361285231971	-5.0534204282437072	-0.003774650182807452
7.4999885676485949	-9.4458962744743165	-0.0030423715316387741
7.4758657812502838	-9.9328994321160557	-0.0025934223636373825
7.5394238178560968	-9.9137321255609319	-0.0026213367643854739
7.2818896182403607	-9.8501881878173272	-0.0025861035646314381
7.2389473286611716	-9.8006999999999991	-0.002599698214775592
7.3463030526091462	-9.8381869195275051	-0.0026254664420209189
7.3892453421883353	-9.8429027397037316	-0.0026411562997885156
7.4321876317675262	-9.8628537061658808	-0.0026413359087248275
7.4614021964118304	-9.8856111033644449	-0.002630510239223503
7.1944745590573937	-9.737047933209972	-0.0026213339934207346
7.2168384123245541	-9.6644780934397652	-0.0026839289248735136
7.1570579742820959	-9.604019923511034	-0.0026872565955177378
7.241959295820652	-9.5994749609494541	-0.002744143988354774
-8.7954374536145785	-20.784126882674958	0.00034797147636557934
-9.180083544211076	-20.592349416293889	0.00035987023103799525
-9.4071730854153728	-20.103972316527027	0.0006984139907389845
-9.561324073056106	-20.393888158642241	0.00037160966770439282
-9.9847750000000808	-19.408439217281412	0.00073959334453646065
-9.779855671783551	-19.901622182102432	0.00071894875077573202
-10.52792730959009	-18.699074650853387	0.0010135593106020404
-10.697088127450129	-18.202001149926556	0.0010390576751780603
-10.875920354597305	-18.477378630911446	0.0010366578405946664
-10.345230888460369	-19.196114472544437	0.00075929173473986567
-11.509950131316401	-17.245051107211033	0.0011612438541193876
-11.77673880753361	-16.604395568983879	0.0012168279087113774
-11.832417399638308	-17.006437880682054	0.0011823148812151812
-12.027629027788294	-16.285346633246853	0.0012436444959808229
-11.036380279678056	-17.977428573339878	0.0010615097753789258
-11.371701424186542	-17.746968735702694	0.0010832834914066946
-11.702949418906639	-17.510691837314063	0.0011043665668015129
-11.937684382730932	-13.769615666079384	0.0014819881636154186
-11.925634997404961	-13.108950049562608	0.0015490518896617007
-12.559615355800608	-13.992833293678173	0.0014432654939651574
-12.915562246098204	-14.586865444510266	0.001381201478162177
-12.398008624389455	-16.116381127151037	0.0012559036972178039
-12.634541516973536	-15.785046585404391	0.0012818078810364507
-12.995600736019643	-15.599643332045156	0.0012928200539954013
-13.134792992360939	-15.166928254487113	0.0013268847848984834
-11.414027348948906	-12.237016201776724	0.0016621260513284923
-9.9221338954121734	-11.563288817355829	0.0018186249172276088
-11.090926449566076	-11.612461301328844	0.0017494842236535017
-8.7617515866480407	-9.6896693931236548	0.002185699271882495
-9.656660218208005	-10.735801607713126	0.0019508153535823046
-9.6750786308958343	-9.517226205387626	0.0021218751471440743
-3.3020237758434634	-9.993903341719081	0.0024933523322733307
-4.0313865472412855	-9.7118500481133161	0.0027299698119043303
-4.3112307731474324	-9.4915549228294367	0.0027994267973500521
-4.0847431892569208	-9.5544107450905855	0.0028087057538082761
-3.8898315667079801	-9.7990065330681571	0.0026953622825172732
-3.7923748358273559	-9.8290721727039365	0.0026856555553077298
-4.5281478209471571	-9.4010315864871483	0.0027984724520507035
-4.817305359273619	-9.2023197700921404	0.0028223236042941064
-5.1832523597063611	-8.8237284694216012	0.0028822433455951151
-6.2868867065033314	-8.5255413766433907	0.0027477453391705994
-5.6945735147759073	-8.0736543339741687	0.0029814581999485865
-7.1448514446562648	-8.2787337590021668	0.0026530188152438486
-8.1371474031211743	-8.7735183709864781	0.0024115810602723491
-7.8039354386238484	-8.1993561028856909	0.0025607915371003011
-8.6954573305586713	-9.0638731464672144	0.0022945175579833798
-3.6337760269193047	-9.8835659490766439	0.0026533855044778669
-3.5808662382065886	-9.8894890383340197	0.002646897593271782
-3.6949181049467317	-9.7990065330681571	0.0027176017016445732
-3.6461879002333673	-9.8233459152866534	0.0027025276396090824
-3.5396598619476713	-9.9075921003422227	0.00262707826753463
-3.4834645478855264	-9.9244304419741542	0.0026026084792197045
-3.4471133130897411	-9.9343571190358837	0.0025850013020731468
-3.4026194626973716	-9.9537532605218288	0.0025565100500254188
-3.3504446865456319	-9.9430005525958265	0.002546839387350318
-8.939376619662756	-21.079245907777288	0.00034788883917892527
-9.0833157857109548	-21.374364932879629	0
18.038759525648999	-16.463047051521709	-0.00094623284109586795
18.347193791436091	-16.180419118645823	-0.00096045100879560961
17.940856680508467	-16.988057909294927	-0.00093091250472976134
18.258468560246921	-16.707058654967209	-0.00094559235480698
16.820447213898149	-18.317597729302172	-0.00046943004688227471
17.16143340673851	-18.055949821007566	-0.00047936254182097464
17.497801280091082	-17.788390733329759	-0.00048909605623049688
17.829448373043164	-17.515001967358764	-0.0004986279005221168
16.313370538565827	-19.091811604414087	-0.00044887576535043846
16.667945856857763	-18.838895487829078	-0.00045919549875446928
15.770081490333192	-19.854266035835778	0
16.138046218805734	-19.610715495030512	0
16.501704361441696	-19.360780178156386	0
16.368143723655049	-7.9255534461635619	-0.0020199611201679297
16.888185166098982	-8.4328080951873758	-0.0019292029930381379
17.299897523437796	-8.9592235837375274	-0.0018520376606154785
17.735680433970074	-9.4518018967901103	-0.0017800843919975166
13.755109965898129	-6.5876369268086705	-0.0024680150920310512
14.649502091368918	-6.4700279094413853	-0.0023461266088330721
12.474343523245318	-6.2148631215205041	-0.0027259204906563226
13.445373774921059	-5.9657899452399832	-0.0025777315456837597
15.698725622783284	-6.582366668699362	-0.0021982033277070938
16.632095512197811	-7.2487374932335822	-0.0020427542983164283
12.065526768527743	-5.652378474141929	-0.0028673066371194939
11.118467781586142	-6.1191431928306548	-0.0030190888852506944
10.450312263663086	-6.1391537817613067	-0.0031777737326370323
9.7835730895446424	-6.0724573342240049	-0.0033650257124167777
18.199328036733924	-9.9313989987677243	-0.0017112002388063254
18.808931222694	-10.128903034579739	-0.0016568749958716627
19.546741823734671	-10.367944717311305	-0.0015961410929034958
19.798957118058357	-11.82073544346442	-0.0014886831092496733
20.171258050166319	-10.677493332166064	-0.0015413680656702093
19.080812241185182	-14.029832421855195	-0.0013654079055143843
19.346622346630316	-13.729388751832332	-0.0013777771637381638
19.607148502868164	-13.42435181484028	-0.0013896403647173376
19.86231135110776	-13.114814528085006	-0.0014008841308999606
20.112033166273708	-12.800871179622609	-0.0014114928743263946
19.919291144685619	-12.400155700769684	-0.0014454429751678221
19.0499391427925	-14.549525468383044	-0.0012913070831778201
19.324823844630693	-14.249541456453132	-0.0013043545952803233
19.290079130719153	-14.773459629909571	-0.0012885871087108757
19.006056087766137	-15.072757467695276	-0.0012749089840974378
18.650648543635491	-15.892451311207349	-0.00097420112111488337
18.949031346990044	-15.599231346990045	-0.00098748381612227755
-2.9893939256089062	-9.6254309517903405	0.0025756686847089615
-3.0242598807652299	-9.7191646274766175	0.0025403463223829712
-2.9722140276099873	-9.5265493893224278	0.0026211908870049229
-3.1530867495027994	-9.8006999999999991	0.0025571231371627869
-3.2172840774081584	-9.8629349646694653	0.0025477983023874688
-3.1114922551698601	-9.7294029210552591	0.0025815030636254063
-3.2746104297745173	-9.9221642343320919	0.0025319979524035838
-3.0831540390643029	-9.4333315659590369	0.0027434109826173776
-3.2129214414306144	-9.3683758408624911	0.0028701334044952263
-2.5909181885088621	-3.706314949900559	0.003621456478560259
-3.5000120000000021	-4.1748532665340781	0.0043743083060956431
-4.2032414927581092	-4.4553715053854734	0.0040836255111827242
-4.5802736883800019	-5.1119298998011171	0.0038783430059708044
-4.8435692345116177	-6.5175448497016761	0.0035731523143730051
-5.2876539686883568	-7.2854371532497684	0.0032759311001392603
-4.8443331459074255	-8.3916981162357551	0.0030989232075271452
-4.6606901858489156	-8.8883609266123411	0.0029759368140970257
-4.1729371117857994	-9.0945055911860351	0.0030178263660139066
-4.9627350272981241	-5.7677557352896258	0.0036614469410416518
-3.3187029004328403	-9.3316502208046828	0.0029697659448774667
-3.6336406471802096	-9.2119106401982052	0.0031303792030246071
-3.5000120000000035	-9.3287747495027951	0.0031173902392691972
-3.9496107166042185	-9.3002397380288055	0.0029794270652434354
-3.7158753043680592	-9.3144601389277994	0.0030430942934368209
-3.4197094075861023	-9.3799842021218485	0.0030199681441541041
0.081513156989964405	-3.4146285973200228	0.0014742225150005692
1.150197713816187	-3.1120176521174616	0.00065222744083153915
1.9957226511056669	-3.3814043974076835	4.0281614277350177e-006
-0.50369147405090264	-2.894787583376043	0.0019438672859668801
-1.5098632600122424	-3.2377766332670399	0.0027454809288930061
-2.1867811012850842	-3.1573533020958768	0.0033074521508059877
2.8258257249778937	-3.4953136418427491	-0.00062915675805483762
7.7187331749891905	-9.7247985024600609	-0.0027696460203688301
7.654145057687443	-9.7638327048534013	-0.0027507732770252918
7.6004891286776326	-9.8480723642462245	-0.002683349062834742
7.6024904073944866	-9.7990066970612109	-0.0027276600760480613
7.5558535331469407	-9.8685445020054718	-0.0026641493916668732
7.649463591808555	-9.5518649955279535	-0.0029135135397952588
7.6331302138462238	-9.6689532112817282	-0.0028318025173512417
7.3812386967288512	-9.504465549764177	-0.0029081091465916818
7.3161737283049408	-9.5762589138838958	-0.0028101253102866676
5.2919627632566932	-3.2375294224875906	-0.0025672174892340839
4.310428410104719	-3.3404876161594963	-0.0017815430623950104
7.4999985003761722	-3.2375329551122665	-0.0044309546049718842
6.5338410526879116	-3.0938038920426059	-0.0036013217921777819
8.2925308424065101	-3.7060899452977645	-0.0041096597972470972
8.9305092568591125	-4.369894667266756	-0.0038371679314127003
5.8766876759365916	-2.8527530893392608	-0.0030559170666667012
3.5853264553146813	-3.1414703575518441	-0.0012184596601017032
9.4171145379298036	-5.5114781257264029	-0.0035542089605097569
9.657515502698411	-4.7345054755401499	-0.0035717508048906865
7.4999883802386407	-9.5630352050283172	-0.0029606069388559736
7.4982945330681527	-9.8888275316079994	-0.0026369682955830588
7.3248319078195507	-9.8006999999999991	-0.0026443287705430626
7.2665940824310535	-9.7132719384761064	-0.0026793893857312923
7.3677741973987407	-9.8006999999999991	-0.0026666752222817879
7.4107164869779307	-9.8006999999999991	-0.002688736319996869
7.4358700455015292	-9.8293403227427252	-0.0026742374615500424
7.4638327440462646	-9.8486586697124352	-0.0026664700443272947
7.2843538054203627	-9.6472114285534598	-0.0027382294775676178
-9.3291513248005415	-20.884911408511144	0.0003597849891424751
-9.7154750606968374	-20.683804000757473	0.0003715218800570828
-9.9390429105914215	-20.18880356294164	0.0003831854209557392
-10.098230149399289	-20.475984943780862	0.00038309514761430773
-10.148950000000077	-19.69279865861402	0.00073906303406441522
-10.313125000000065	-19.977158099946625	0.00039459327320812647
-10.7019263000011	-18.97753124322638	0.00077855519654278151
-11.219991269532668	-18.249643060288339	0.001059074012106408
-11.054752581744523	-18.752756111896357	0.00079737768372754566
-10.514343640357087	-19.477565355729961	0.00075874955532230959
-12.030023362490287	-17.268669850406102	0.0011247610433509228
-12.150671179622647	-16.762233166273749	0.0012025302151022106
-12.352823625045831	-17.020976497220538	0.001144462711114364
-12.464614528085045	-16.512511351107793	0.0012220731427339013
-11.5600352470624	-18.015937309444997	0.0010808107287765799
-11.895948706496867	-17.776332567417089	0.0011018609864859715
-12.227629325342257	-17.53090182013014	0.0011222242960218466
-12.908700204761523	-12.999170773639497	0.0015238424294512524
-12.252537382835591	-12.1753529620902	0.0016302615104004619
-13.107324665268298	-13.627099768610046	0.0014602744963215365
-13.518497539953604	-14.441937824476502	0.0013786242390226198
-13.55334182234499	-15.040002494088315	0.0013289604068507002
-12.774151814840318	-16.257348502868197	0.0012408553748161652
-13.079188751832369	-15.996822346630349	0.0012589723931463817
-13.379632421855234	-15.731012241185214	0.0012762692003575188
-13.675391306856554	-15.459999154865866	0.0012929394401643781
-11.792787288554083	-11.655523785587251	0.0017063266679159062
-10.771550558408061	-10.985993381158563	0.001842890860187126
-10.303170072519473	-10.464012518112042	0.0019407457937203063
-11.914085980183033	-10.972238230826509	0.0017714211980698646
-11.338325397633486	-10.605927226044264	0.0018488571645030936
-10.43325947776364	-9.7748673609853025	0.0020184812622268829
-9.2154121642257749	-8.7093835956114152	0.0022860361113634189
-9.8862736711505335	-8.5487822856928766	0.0022272915179940398
-10.429356298959204	-8.9741165090905888	0.0021151302729847856
-3.9257614872615489	-9.6171078474466629	0.0028041074050348057
-4.1036070508962039	-9.3813738445662818	0.0028972464284789555
-3.9480395347297756	-9.4594530487938595	0.0028919318772516532
-3.7923748358273555	-9.6654890328605845	0.002798829780806384
-3.7193880835451969	-9.7145411671696742	0.0027777477271413828
-6.4143627954893008	-7.7443192038094786	0.0028979753137597913
-6.1871264690232319	-6.9860831663351952	0.0031043532370842878
-7.2092682719320651	-7.0929250544426159	0.0028556399881221402
-8.5033686623875546	-8.1772138313817635	0.0024592626993539955
-8.1001635567387282	-7.6052673675666949	0.0026089843880949468
-3.5964648969261637	-9.8455868981852639	0.0026861069543163947
-3.5540934961515913	-9.8649616358581032	0.0026674391188099148
-3.6477846503402453	-9.7655913997082049	0.0027504210132944405
-3.620095232212202	-9.7784946151375038	0.0027437346352421625
-3.5974576955200033	-9.7990065330681571	0.0027282905476262902
-3.5245715687959964	-9.8857251178503152	0.0026447511757112774
-3.4983185330681614	-9.889799382029933	0.002636399653570605
-3.4563548555732186	-9.8982576360222083	0.0026183827853108188
-3.4119202364896384	-9.9061149499499113	0.0025975640828320924
-3.3463270526091549	-9.8898886604718275	0.0025856851229052969
-9.4782191053900249	-21.177473400728399	0
18.571127952962605	-16.420559106572476	-0.000959804387184309
18.878739619575697	-16.128646534648546	-0.00097354879480410293
18.156273662677506	-17.23586679996107	-0.0005079555362820815
18.478177594844858	-16.951070258412713	-0.0005170765748912249
17.018053176750119	-18.579829699026192	-0.00046932215373011034
17.363585852161687	-18.314693151954319	-0.00047925273530267882
17.704438630492291	-18.043566609774143	-0.00048898440162479682
18.040507684683732	-17.766532660256868	-0.00049851446308475905
16.860945144447999	-19.104536217932097	0
17.078191006701076	-7.7719851009410021	-0.0019611749170533009
17.539354783334492	-8.3466875764004254	-0.0018771013290480019
17.982076182470212	-8.8319054418115019	-0.0018061468032237759
18.779095902326397	-9.0679577988932358	-0.0017294036286444664
14.164094985467068	-5.9393300221667555	-0.0024624684647724265
14.881944150657766	-5.7773216680636335	-0.0023660279802361979
13.135330820090321	-5.2825674127524307	-0.0026909294740757534
14.129479623472619	-5.2209554104690996	-0.0025214411141085717
16.657574478158722	-5.953209852952031	-0.002122308803504145
17.004299419685584	-6.6080432110566516	-0.0020444794560213145
15.669441502613699	-5.6244452599246157	-0.0022660541847933247
11.385663470588495	-5.5064126781841791	-0.0030311932474965217
12.420558418004402	-5.0544883125367299	-0.0028490559606315718
10.230150389316034	-5.3373600812850484	-0.0033402923952194543
19.299252440625946	-9.7163391101505123	-0.0016521142667842118
20.35653728713698	-9.4630268077260613	-0.0015990793393459769
20.378212701679946	-11.759251720445004	-0.0014649143139940279
20.412654728283865	-11.304866992055471	-0.0014905044820897589
20.824516498355354	-11.109875666751492	-0.0014810553304502381
20.843079745477169	-10.654565727867535	-0.0015054634227159259
21.09027096712498	-9.8952289753029046	-0.0015322944539239525
19.594431237296472	-13.944805734001372	-0.0013167723986040149
19.858679195766292	-13.635411126480863	-0.0013285794382990079
20.117487227552168	-13.321451878486227	-0.0013397822914500044
20.356237880682013	-12.482617399638274	-0.0014213532920055929
20.370776497220493	-13.003023625045797	-0.0013503870512905096
20.594851107210992	-12.160150131316367	-0.0014307161234705121
19.568835448076193	-14.469250491051069	-0.0013016275681324318
19.842240127962619	-14.160222716170411	-0.0013140412230592759
19.242251311207347	-15.300848543635492	-0.0010003001578972109
19.530219118645821	-14.997393791436098	-0.0010126515973619399
19.181209858592641	-15.831409858592647	-0.00098682620801427735
19.47844653464854	-15.528939619575702	-0.00099963767881662037
-3.0861158872222476	-9.650857294985741	0.0026167979233694535
-3.070507984815174	-9.5468227775023546	0.0026701017008426884
-3.1937638254335798	-9.736093522762669	0.0026229202014940861
-3.2389713286611799	-9.8006999999999991	0.0026008173934857623
-3.2819136182403694	-9.8500295337917692	0.0025870375636611606
-3.1576533445769419	-9.6057504765711439	0.0026880068553718287
-3.2189460881112284	-9.6640208160441752	0.0026868226708118021
-3.1686742105163517	-9.5090050623792113	0.0027556936338703417
-3.2640373973413985	-9.5066565497097688	0.0028220256329619651
-3.3459652313707813	-9.4402561762081518	0.0029242992086490529
-2.7471849146997549	-2.769238316633519	0.0037937956764905268
-3.5000120000000017	-3.237776633267039	0.0044312290885312137
-4.3134071793315041	-3.7063149499005581	0.0041014232543005319
-5.0867726423013426	-4.2876265098368069	0.0037935450295047582
-5.3617076163933293	-5.0243248161670859	0.0036318069819343069
-5.5692280467886102	-6.6304812726461471	0.0033318048477441351
-5.7426539075739651	-5.9389795461073529	0.0033975857088642848
-3.6064807562296375	-9.3873420390819859	0.0030387021840667973
-3.5000120000000035	-9.4459093286611751	0.0030435218454703335
-3.8363132451104032	-9.3799819984133261	0.0029678466991988851
-3.7160967788210946	-9.4459093286611751	0.0029637840653060437
-3.4222002403732268	-9.4751929734507705	0.0029603795095320953
-0.12395987378657577	-2.2103147557702467	0.001651784063500208
0.73200652625952545	-2.329331400311295	0.0009812764209178597
1.7327298601939267	-2.7452414866068713	0.00020624117308117208
2.5001782123084042	-2.7868354692027735	-0.00038385166633426028
-0.97252775775526745	-2.267976863100567	0.0023285360666922546
-1.9647806543419262	-2.3519610132855462	0.0031397929142637608
7.5975088910549538	-9.7390036342322333	-0.0027825264582590245
7.5384018615679249	-9.8353687193875636	-0.0026956712277361877
7.5512252159642639	-9.7990066150423036	-0.0027330537445607993
7.5668056889243394	-9.7485454887378307	-0.0027807444918364994
7.5215010828074798	-9.8535410840986284	-0.0026751853861618491
7.5630146970146139	-9.6325062882567334	-0.002882445118720699
7.5450465796789246	-9.7094589403095686	-0.0028233176553130175
7.4303827937029121	-9.6347634079462274	-0.0028495794467860787
7.3481978054210462	-9.6471195187019259	-0.0027804932712615568
5.6794551766342316	-2.1811465145661031	-0.0029036045299755688
4.7057798253577703	-2.7008955801541616	-0.0021069016748142461
7.499999999655806	-2.3004215106802586	-0.0044547542071540812
8.4691057006380763	-2.7689787833645374	-0.0040866482645044895
6.9761328388213926	-1.8216637244579337	-0.0040002519541177473
6.3020991255287289	-1.9954595885882069	-0.0034234567855882846
8.9599637394724798	-3.7031053351403012	-0.0038783372379075139
9.8077266713975728	-3.9479511372795275	-0.0035928359103156188
3.56088943969994	-2.3628404817996183	-0.0012075496844534093
10.479190186240825	-4.3842628039501763	-0.0033675201645737948
7.4999881928286865	-9.6801741355823179	-0.0028669234497272068
7.4982945330681527	-9.8447474948941203	-0.0026802448855207158
7.3677741973987407	-9.74151896633626	-0.0027170745813444555
7.3222867914843297	-9.6985646499887199	-0.0027239724065893445
7.3960198912587378	-9.7661938095149345	-0.0027125011313513772
7.4321876317675262	-9.8006999999999991	-0.0026998517773935519
7.4321876317675262	-9.7761216317340267	-0.0027246650382091358
7.4485522883766535	-9.8173728419611894	-0.002691722860998687
7.4678765614075759	-9.8311005013223607	-0.002685877367164581
-9.8696260483375884	-20.973719842872711	0
-10.257417388207179	-20.763166324620087	0
-10.477300000000049	-20.261517541279243	0.00039450057522459619
-10.683456392253788	-19.759016238915482	0.00040582915655282259
-10.85256914415049	-20.040467122101024	0.00040573409586731256
-10.875925290412072	-19.255987835599328	0.00077800163923534408
-11.403602259387325	-18.521857547236817	0.00081575378731208728
-11.233584808891708	-19.028133592881222	0.00079681324291661147
-11.049924280823031	-19.534444427972272	0.00041688915428647188
-12.554976070469008	-17.279719828167316	0.0011418988186479033
-12.671251878486265	-16.767687227552212	0.0011634785403816428
-12.877889228887472	-17.02286310399662	0.0011608888494792757
-12.9852111264809	-16.508879195766337	0.0011818096787475552
-11.748369069938303	-18.284905883187317	0.00083367873676946328
-12.088947994087137	-18.041973297520133	0.00085114835160988902
-12.425235288194269	-17.793133789854199	0.00086815906082916123
-13.528777681883009	-12.755641142100229	0.0015208759853712402
-13.188648948720445	-12.102971801934741	0.001592945813933661
-12.525786400260008	-11.470462703801818	0.0016851757621584558
-13.765729911368094	-13.61131905428523	0.0014401824727519159
-14.038573789458949	-13.968447252930366	0.0014026117471139907
-14.045251074843549	-14.417824317252823	0.0013667766539379369
-13.966375315814883	-15.183865640883766	0.0013086775184666455
-14.252495812182261	-14.902695812182243	0.0013239465675279778
-13.294605734001411	-16.244631237296517	0.0011994609218799863
-13.599341456453171	-15.975023844630737	0.0012164314296385945
-13.899325468383083	-15.700139142792541	0.0012327299085960314
-14.1944663917551	-15.420060864324984	0.0012483557639880081
-11.218006491032533	-9.9342075215865755	0.0019328300951162204
-12.563404896204252	-10.648361857763865	0.0017614447221359032
-12.252248984558145	-9.9928521641827075	0.0018460706039278953
-9.1584823448596797	-7.8712155836116837	0.0024081816134811996
-10.563851771672198	-8.1991112876624133	0.0021896014091051337
-9.8814340738849751	-7.8589819373896779	0.0023119851038348876
-11.134072557265437	-8.6972410629797121	0.0020749854905720518
-3.808830945609234	-9.5367338074102221	0.0028798344986725711
-3.706747665231056	-9.6169068421361015	0.002852173522128968
-3.6776308324470675	-9.6848853100365595	0.0028090055082512278
-6.7423826332667831	-6.6167897146653942	0.0030332378505314255
-7.8659884157106719	-6.9817213710527621	0.0027424768674993044
-7.6090560410657311	-5.9923933506270677	0.0029277839894409738
-9.073257646213813	-7.1532005313033986	0.002512021731421954
-3.5665967527980924	-9.8246466265774881	0.0027064396152848679
-3.5209023753887716	-9.8502401314558021	0.0026788822775140708
-3.5365283800937086	-9.8331836578350735	0.0026977842276044444
-3.5939081742960908	-9.7447237450803179	0.0027783940087110601
-3.6273537158512603	-9.6751206068468321	0.0028288308450431783
-3.590197505265126	-9.7722238282584435	0.0027540441978436024
-3.573088914131203	-9.7940714768475594	0.0027358270495188887
-3.5052255775255685	-9.8675164898048848	0.0026591606716771278
-3.4656926093493028	-9.862182920004674	0.0026542799439989379
-3.4352939745238973	-9.8675164898048848	0.0026390954931396751
-3.3892693421883444	-9.8465097997273556	0.0026389002078617213
-3.3463270526091549	-9.8387002526479996	0.0026258750767746111
18.795062114489134	-16.66069909449913	-0.0005259887759121901
19.106830695515914	-16.364841758089739	-0.00053469004524786285
18.371690644846531	-17.483675690627205	-0.00050784038116243968
18.697886629442785	-17.195081861858203	-0.00051695976705000738
17.215659139602096	-18.842061668750222	0
17.565738297584872	-18.573436482901091	0
17.911075980893507	-18.29874248621854	0
18.251566996324311	-18.018063353154982	0
17.764482164894016	-7.7296330599766936	-0.0018984360374596334
17.743415907223063	-6.6603091637757856	-0.0019643088125578848
18.66392161750267	-8.124692523714554	-0.001796399170667986
19.495901485147677	-8.6470648130171117	-0.0017023976795561592
14.976285819193187	-5.0059377665779143	-0.0024008730014516929
13.434334194157156	-4.5944419554152338	-0.0026825920182854922
14.525365572513262	-4.3730045907785318	-0.0025044885103764291
16.374404007538114	-5.2416252733071662	-0.0021947822611899205
17.201161417160314	-5.4923728963753176	-0.0020827049771948059
15.731985515264316	-4.8246880955399183	-0.0023005094203698544
10.978819337379186	-4.90786184686106	-0.0031902607463326171
11.541808990879915	-4.4530784957414733	-0.0030910921787253754
12.465223739513332	-4.0465287307939271	-0.0029093312605177257
20.127204502798339	-8.8430567861488836	-0.0016475522184911167
20.925876791843045	-9.2387706180915199	-0.0015751429514873317
20.827800161960347	-11.833567601310637	-0.0014395035547617909
21.05501408639137	-11.502969289823396	-0.0014476841275160219
21.276423668941614	-11.168455900302906	-0.0014552950386862316
21.491961466107387	-10.830129328768118	-0.0014623787889241611
21.247885521371998	-10.445319417523949	-0.0014950811822375956
21.537482301842445	-9.2581873723704504	-0.0015371726778172033
21.611632378152969	-9.7459277353848339	-0.0015098934165459019
20.110209888664407	-13.846470438121443	-0.0013258433033829576
20.372663103996562	-13.528089228887447	-0.0013370420978144942
20.629519828167261	-13.205176070468982	-0.0013476444884705922
20.618469850406058	-12.680223362490253	-0.0013604000750553713
20.880701820130085	-12.877829325342232	-0.0013576585382115006
20.860491837314019	-12.353149418906606	-0.0013698398442756165
19.812847051521707	-14.688959525649006	-0.001024539969680026
20.090049018628779	-14.375639698339448	-0.0010359674856865353
19.770359106572474	-15.221327952962614	-0.0010119846516244871
19.41338837019525	-16.063588370195248	-0.00054317843308147103
19.714641758089741	-15.757030695515912	-0.00055145213163542231
-3.2666185620890285	-9.7132722880423188	0.002680563520149427
-3.3248559078195594	-9.8006999999999991	0.0026452195216823283
-3.2419903912355386	-9.5994659373543136	0.0027456075183560379
-3.2868738476619139	-9.6548452097115049	0.0027355719557272304
-3.3099181507862228	-9.5902903310216434	0.0027973022372953073
-3.3746480541488153	-9.5433911506526368	0.0028770575768662012
-3.5000120000000017	-2.3006999999999995	0.0044558098608225242
-2.7158961464738254	-1.83216168336648	0.0037753001621532679
-4.3684276782242764	-2.769238316633519	0.0041237319187256566
-5.1837677696676643	-3.3250210796125335	0.0038248104020058697
-5.7181555433225792	-4.4536162589249804	0.0035804140444780546
-6.0639878980458448	-3.8999042878326917	0.0035199707197826253
-6.1443385897921559	-4.9481513693127646	0.003409869275867756
-6.2821631686832351	-5.5808620317519635	0.0032980492968514197
-6.8117089248979861	-5.9535545175706357	0.0031134863454988309
-3.6103943595314569	-9.5087932933815349	0.0029576185501924775
-3.5564327677562337	-9.4751929734507705	0.0030009917154449318
-3.5000120000000035	-9.5044766182403642	0.003003578581748329
-3.6660939094493217	-9.5561454871646561	0.0029063308548575892
-3.4445752283983504	-9.5337602630299596	0.0029377391836090758
-0.30856009744599855	-1.3800647152705383	0.0017954712502978166
0.45537687376057445	-1.5876099258015322	0.0011970743199845953
1.1556165877989169	-1.8388051642641794	0.00065347503514104897
1.7656729610487232	-2.0576491588019579	0.00018166206665677003
2.8341636538456805	-2.0822495280598528	-0.00064374748106828055
-1.073598476403693	-1.1638818735129	0.0024040201320417258
-1.843093166596449	-1.3636233667329607	0.0030351180589564754
7.5183826234620916	-9.828921044025293	-0.0027012960452282931
7.5255786235227244	-9.7990065740104573	-0.0027357074221997461
7.5243334077506319	-9.7833852593341266	-0.0027541901396244423
7.5379506527054074	-9.762727184450382	-0.0027733488318657062
7.5373987080380482	-9.7355469086756621	-0.0028010678249399058
7.4999881459761983	-9.7094588682208176	-0.0028402756511041894
7.3792352284088025	-9.6899126150718118	-0.0027675622588806603
7.4668196145557761	-9.7094588151546617	-0.0028137113772488702
7.4172816838391631	-9.7266146307089514	-0.0027621357949717661
4.9893934475222919	-1.9585010551581383	-0.0023418920287892339
5.8298454545496909	-1.549206754624235	-0.0030258275359399496
4.2685898321816254	-2.0372305838736642	-0.0017658978099788197
8.3034396317097574	-1.875154311334033	-0.0041553250098126
7.5000014989354398	-1.3633100662482511	-0.0044490332467050295
9.4382114016203467	-3.2375360560488167	-0.0037465128886010521
9.6279816663463382	-2.5547971411426733	-0.003707433446953008
9.222978204098208	-1.973318530299232	-0.0038405777778666278
6.4522656453452054	-1.3633083899812108	-0.0035432422156975547
10.448129016944915	-3.6970526315975505	-0.0034236562972691765
10.069760735507382	-3.1890758655998166	-0.0035549230984684836
3.6514279001279348	-1.6277377618943012	-0.0012793315936671802
11.033886361813511	-4.0575433489100527	-0.0032445931425124698
7.4804977075441137	-9.8182417141996972	-0.0027046887126794248
7.4982945330681527	-9.8226911936065271	-0.0027051620725666581
7.4536587765571216	-9.8006999999999991	-0.0027112944972436178
7.4615132254539862	-9.75338590562286	-0.0027667297929215994
7.4643943489519193	-9.7813973888738186	-0.0027385939482424989
7.4654930108617075	-9.8132410382044188	-0.0027038760709936446
-10.641475000000053	-20.545876982611873	0
-11.021681896047207	-20.321918005286566	0
-11.223923271233987	-19.812901020345237	0.00041679179362412103
-11.397922261644965	-20.091357612718205	0
-11.41241703603888	-19.303511073866083	0.0004277695021427944
-11.587213249241941	-18.794072034185248	0.00081517895814275454
-11.77082423909655	-19.06628652113368	0.00043846658920631702
-11.591249263186048	-19.578888554850966	0.0004276699049075735
-12.757128515892223	-17.538463159114109	0.00088470788422509146
-13.19627043812147	-16.760409888664462	0.001179196603361445
-13.084526579288724	-17.278038980441043	0.00090079243016244254
-13.510022716170438	-16.492440127962674	0.0011968256844962118
-11.936702892814166	-18.553874456929591	0.00083309400686343239
-12.28194728167737	-18.307614027623128	0.00085055421085025848
-12.622841251046241	-18.055365759578208	0.00086755599584198287
-14.12575596992852	-13.051309339025856	0.0014727443515194696
-14.083598140151151	-12.386890524259217	0.001527447543030791
-13.160798724753228	-11.060225395046276	0.0016865848926953992
-13.840367566524359	-11.601127116198606	0.0016025184923866963
-14.453138619986783	-13.726723827923877	0.0014080381280054833
-14.409492101584599	-14.222226562191455	0.0013717725464037209
-14.533665640883786	-14.616575315814861	0.0013385196231850041
-14.484674323784869	-15.134874323784864	0.0012633298738660363
-14.769860864324986	-14.844666391755093	0.001277652265363695
-13.819050491051099	-16.219035448076244	0.0012137774833031482
-14.123259629909601	-15.940279130719205	0.0012300582475905637
-14.422557467695309	-15.656256087766188	0.0012456715438210566
-14.716852835387471	-15.367052835387472	0.0012606314287441768
-11.761228142127653	-9.5032295313185813	0.0019330643750000171
-13.281233799097203	-10.112380323908038	0.0017600020764180053
-12.941362997828893	-9.2194062344415357	0.0018609457833173831
-10.522602323285208	-7.4272237961203889	0.0022753685846688067
-11.254683071527372	-7.8764132797500963	0.0021431959365593237
-9.8552856732845679	-6.9868504694646205	0.0024135751452066282
-11.881167706669027	-8.8202607976480181	0.0019886505410293843
-11.927592786305485	-8.109605576424741	0.0020491479685960474
-3.6602322489343795	-9.6367144975737844	0.0028497572722338215
-8.264533931893201	-6.4480463032681943	0.0027384651617531884
-8.2111919849225838	-5.4682720061563224	0.0028553563924252558
-6.9068213624413692	-5.1662240342309484	0.0031820839655784272
-7.5675605384919731	-4.7276360647159148	0.0030637306873728606
-9.3331544102710655	-6.453630394840264	0.0025483870178025884
-3.5487201327424032	-9.7990065330681571	0.0027338455022458668
-3.5176156262528067	-9.8273426950156555	0.0027032674320502125
-3.4983185330681614	-9.8452335975798384	0.0026803477641599558
-3.5243366274450141	-9.7990065330681571	0.0027361650000267846
-3.5554475080804706	-9.7062530116989247	0.0028229730221019586
-3.5594370763135768	-9.7518688278840493	0.0027796055108299609
-3.6103082568972931	-9.6287381458844479	0.002870381883008131
-3.5769993953309576	-9.6652402019502794	0.0028515549731093072
-3.5544930029356125	-9.7775674054383188	0.0027551484081903784
-3.4499793775666721	-9.83561944295427	0.0026747680412471803
-3.4677661375075268	-9.8313896667332337	0.0026860471431747563
-3.4202353327596784	-9.8295367085914762	0.0026677506241584584
-3.3677981973987494	-9.8006999999999991	0.0026674968360117833
-3.4107404869779394	-9.8006999999999991	0.0026893771814667116
19.018996276015645	-16.900839082425772	-0.00052587038004080059
19.334921771456116	-16.601036981530925	-0.0005345701256915591
18.587107627015566	-17.731484581293348	0
18.917595664040714	-17.439093465303699	0
18.708749986512316	-7.1207736005798923	-0.0018486736318992115
18.331549800763302	-6.2092949663341246	-0.0019284647967657135
17.905151454659364	-5.6030774035197712	-0.0019998052831181998
19.41747808843899	-7.6553810334718069	-0.0017612290691299702
20.297408670745995	-7.7729514382713383	-0.0016880416303892238
15.329466698073741	-4.062456130956198	-0.0023905165752559679
13.164342044986212	-3.9409812302765337	-0.0027706932612216535
13.812239208320545	-3.6578982995723535	-0.0026593087336526777
14.815826891644361	-3.370218371745648	-0.0024940546590805903
17.008598514351245	-4.8062409926849599	-0.002134927376123464
16.365384148084516	-4.4758206170433814	-0.0022285600234597277
17.802435703988699	-4.8158548276002078	-0.0020417413199846374
11.646341238048997	-3.7949548861507769	-0.0031080096555157113
12.936716184518222	-3.1545240314363898	-0.0028457410366692698
11.998302592430768	-3.2291131404120441	-0.0030491184531207909
20.667322400876753	-8.4619675448913068	-0.0016298909780089906
21.365882524928676	-8.8135256709608871	-0.0015677150439711222
21.096768735702646	-12.02190142418651	-0.001378715208386664
21.327228573339827	-11.686580279678026	-0.0013870343099772352
21.551801149926504	-11.347288127450101	-0.0013948079483461896
21.770418058480356	-11.004128319179097	-0.001402047180835927
21.701561822987721	-10.488092632770158	-0.0014688659565352822
21.983012706173259	-10.657205384666884	-0.0014087603512866853
21.905160893283451	-10.142450000000018	-0.0014748826482930124
21.891448168317787	-9.4503751570506935	-0.001507714890907328
21.986920815109684	-9.0547324183329554	-0.0015194936366504366
22.102696658745462	-9.7933067165519514	-0.0014804563438030913
20.361740581562533	-14.057529749762026	-0.0010469366960932159
20.627838980440973	-13.734726579288667	-0.0010574504316877827
20.88826315911404	-13.40732851589217	-0.0010675117871437878
21.126132567417031	-12.546148706496844	-0.0013670989850324403
21.14293378985413	-13.075435288194214	-0.0010771241126120387
21.365737309444938	-12.210235247062379	-0.001375975798767729
20.056858654967211	-14.908668560246934	-0.0010238689536498403
20.337857909294925	-14.59105668050848	-0.0010352927814222665
20.010499094499131	-15.445262114489132	-0.00055950947275537209
19.645566881797841	-16.295766881797839	-0.00054305705377072507
19.950836981530927	-15.985121771456114	-0.00055132935602099592
-3.3235663690166799	-9.704621297871828	0.0027210150531249756
-3.3677981973987494	-9.7415189631472643	0.0027179245863839059
-3.348229058201122	-9.6471291086491995	0.0027815500781042911
-3.4304096215672786	-9.6347704419347266	0.0028504194765800669
-3.5000120000000012	-1.36362336673296	0.0044501952897194053
-4.3847834467692879	-1.6998688323965487	0.0041246810644036064
-2.671552583298225	-0.89508505009944073	0.0037176695821239353
-5.2577399107363147	-2.3405547361437522	0.0038286523855431652
-6.1803474818091564	-3.1635070528027196	0.0035235574599575578
-6.7837535851718327	-4.3719355738090169	0.0032861625235627084
-6.7345566094203635	-3.662177969706625	0.0033468431973944328
-3.5940821430997376	-9.5687540407827303	0.0029205835306141043
-3.5000120000000035	-9.563043907819555	0.0029613105169585255
-0.477031148892053	-0.63840478924162125	0.0019159931228083134
0.27282818277108023	-0.76549894241271477	0.0013309573841054805
1.1404067438760346	-1.1908621628081875	0.0006635858169375255
1.7853810900514928	-1.3845176981934042	0.00016646373901991354
2.8228956618800018	-1.3925267097225329	-0.00063398308008113678
-1.9257420327189345	-0.54306006471462864	0.0030785215249422965
-1.1160870771288316	-0.22603424999568217	0.0024087126782687497
7.5094861642205508	-9.8098633572590863	-0.0027231082595864874
7.5127272802774865	-9.7990065534496615	-0.0027371794514450083
7.5094861985614498	-9.7883988821588588	-0.0027516805779927221
7.5108796664783029	-9.7753495340828973	-0.0027672999691523781
7.5173708424903101	-9.7539305055953989	-0.002788986239080526
7.4999880991237093	-9.7387436008593191	-0.0028115369224664157
5.3578867979557359	-1.1028659405002008	-0.0026306616545550402
4.6142126119949651	-1.3380209739041455	-0.0020355188781990127
5.972005751302591	-0.59642115055830525	-0.0031178403139977841
8.4197954966333821	-0.97358415549886579	-0.0040938805534333359
6.7655274373831995	-0.65928407953012258	-0.0037875932008426746
7.5000029982150744	-0.42619862181624363	-0.0044103118168906229
10.334168301011234	-2.6134965135589048	-0.0034954749572669174
10.565000115484763	-1.8669058209283862	-0.0034330874590334259
9.3455748180222429	-0.95120712566601062	-0.0037800921536793584
10.249612645113114	-1.1519150990107998	-0.0035119177984635395
11.075489739349146	-3.4151240088569157	-0.0032679511042927271
10.949531712273323	-2.788016436792367	-0.0033220313396310269
4.3494209457412989	-0.60437626555940949	-0.0018124972557552281
3.3522293870992845	-0.95020291302650228	-0.001040516401026739
7.4804977075441137	-9.8082403622091405	-0.0027165028980568363
7.4897345856490913	-9.8088322015283929	-0.0027197338590957522
7.4982945330681527	-9.8116303927424795	-0.0027190586182489498
7.4751299213467153	-9.8006999999999991	-0.0027227132831677187
7.4999880522712203	-9.7680283334978188	-0.0027798806946862102
7.485865493741513	-9.7865774711469786	-0.0027469826196478194
-11.770081490333235	-19.854266035835852	0
-11.954435228951153	-19.33850100808213	0.00043836481937438741
-12.125036715690021	-18.822843030671866	0.00044897695850781036
-12.31337053856587	-19.091811604414158	0.00044887308052216952
-12.138046218805778	-19.610715495030583	0
-12.9592809613154	-17.797206490060859	0.00088409637897657713
-13.407329749762082	-17.011940581562605	0.00091641086025015539
-13.291163929689935	-17.533214856885422	0.00090017295993359331
-13.725439698339509	-16.740249018628848	0.00093156187267206441
-12.474946569267589	-18.573254757726129	0.00045929730730424868
-12.820447213898204	-18.317597729302221	0.00046942448706964115
-13.161433406738567	-18.055949821007612	0.00047935550319034832
-14.788589624094049	-12.989010134111073	0.0014514231171838484
-14.746431794316678	-12.324591319344437	0.0015022186789802603
-13.87354286431256	-10.862103511009117	0.001660409928113962
-14.585936971525669	-11.253691499544473	0.0015899181237291121
-14.952256671646133	-13.648289768642368	0.0013969795245821815
-14.809799154865884	-14.325591306856534	0.0013522238249548469
-15.080812241185228	-14.029832421855213	0.0013653445213672934
-15.049939142792539	-14.549525468383072	0.0012913239285655726
-15.006056087766183	-15.072757467695308	0.0012749413994970306
-15.290079130719196	-14.773459629909599	0.0012886053662275938
-14.038759525649066	-16.463047051521777	0.0009462446794668947
-14.347193791436158	-16.18041911864589	0.00096045900239360928
-14.650648543635555	-15.892451311207418	0.00097420504216073
-14.949031346990111	-15.599231346990109	0.00098748347218152884
-15.242251311207415	-15.300848543635556	0.001000295368904742
-14.417367224788929	-10.360594234561438	0.0016648184087660451
-13.881641507984677	-9.372696496677932	0.0017748550763393256
-12.549922205110466	-8.6515383310321479	0.0019423198863467675
-13.835070156108698	-8.4211437181408062	0.0018462183649763022
-10.583431239017575	-6.6566320367548393	0.0023392706063858882
-11.31972137732677	-6.9439536187281359	0.0022179288907053086
-11.989458874581992	-7.3636303324129937	0.0021047184703946622
-10.331081579745339	-5.8529222481220859	0.0024439412877279173
-12.625121543846317	-7.9659401182425471	0.0019900398128569062
-8.7884957289869465	-5.9281810014425789	0.0026977547323807278
-9.116485409657022	-5.1281165901036569	0.0027058009121926664
-8.6523204205487687	-4.5917968268901461	0.0028361830682500184
-8.0854877469021265	-4.1944366418454218	0.0029835986488937834
-7.4149366382685455	-4.0225191986278954	0.0031510332129585914
-9.4983255462602365	-5.725850758113233	0.0025893382017571158
-3.5365283800937086	-9.7906148017281645	0.0027443880298733728
-3.4983185330681614	-9.8229346002880558	0.0027053343199000771
-3.5090302872403742	-9.8095073071996879	0.0027239574241145988
-3.4805217075441233	-9.8182917558648874	0.0027051444070265271
-3.5121153646130985	-9.7990065330681571	0.0027376795286340135
-3.5231643379576218	-9.7842537982448725	0.0027541193144646923
-3.5269750366807422	-9.6948203093727336	0.0028433091058567969
-3.5406479580747177	-9.7336526321866561	0.0028021508325330028
-3.5365283800937086	-9.7645200091484732	0.0027725589745396613
-3.5614095149793195	-9.6216111973987459	0.0028922670635109448
-3.5324059657673565	-9.6526719702810126	0.0028777151253412845
-3.4482250403708723	-9.8177772814520008	0.0026917881565732466
-3.4655694208884382	-9.8132393424339526	0.0027044718338807483
-3.4322116317675344	-9.8006999999999991	0.0027005767865075081
-3.3960438909994517	-9.7661938083734672	0.0027132464916894625
-3.4322116317675344	-9.7761216339991801	0.0027253238545584873
19.242930437542167	-17.140979070352422	0
19.563012847396326	-16.837232204972114	0
19.425012325656489	-6.9083094142762222	-0.0017960463604085929
19.420066924911804	-6.1749194438443427	-0.0018282392332786971
18.865364256846362	-5.6951379771746922	-0.0018986858045352661
18.494888282286379	-5.0608843905283836	-0.0019588792086626897
21.525340597388418	-7.7068928296597932	-0.0016039813923459014
21.108533043325846	-7.21923385066916	-0.0016520431450112059
20.12681815563398	-6.6521037430908123	-0.0017495299959089086
16.429911574916709	-3.7555855465299786	-0.0022432665003868568
15.634101207169453	-3.2997385729041984	-0.0023678747920814285
13.734101238756057	-2.7807149668546947	-0.0026969855596875197
15.156881248022431	-2.721717288492882	-0.0024524294098547243
14.513601079690403	-2.3709148454922793	-0.0025618758478724276
17.400325910097511	-3.905788564248081	-0.0021161761685528292
18.3298342982776	-4.2224572945623944	-0.0020008513138858519
13.147287911888986	-2.3124230238809855	-0.0028177831500491102
12.396625857384153	-2.3000252672502937	-0.0029779543230587513
11.385957551088838	-2.3204035426804728	-0.0032170342764948922
21.440214770680896	-8.3427335412701549	-0.0015835734689295181
21.805104831556388	-8.6284465595032831	-0.0015486347685549756
21.599443060288277	-11.870191269532647	-0.0013842978787886508
21.827178630911384	-11.526120354597285	-0.0013920755735429334
22.048874650853325	-11.178127309590073	-0.0013993194425228346
22.189520334616077	-10.306625000000027	-0.0014149609886913415
22.264463589358805	-10.826318136563602	-0.0014060388726835624
22.389878039584687	-9.952493955359845	-0.0014206574911238418
22.294108948066029	-9.4407691348523244	-0.0014854321137096043
22.25288171403389	-8.7479143326989597	-0.0015166858452748638
22.479339455207565	-9.0849446412636308	-0.0014898763335042219
22.58402479018126	-9.5949201224930807	-0.0014258511886325602
20.613271274460651	-14.268589061402599	-0.0010462586669583182
20.883014856885367	-13.94136392968988	-0.001056769430034872
21.147006490060804	-13.609480961315347	-0.0010668281568078732
21.391773297520064	-12.739147994087086	-0.0010862910016504984
21.405165759578153	-13.273041251046189	-0.0010764381873283146
21.657414027623069	-12.932147281677315	-0.0010856030982769372
21.634705883187248	-12.398569069938251	-0.0010950162400965851
20.300870258412715	-15.128377594844862	-0.00056734892534045071
20.585666799961075	-14.806473662677508	-0.00057496909262248785
20.250639082425778	-15.669196276015649	-0.00055938536374839742
19.877745393400442	-16.527945393400437	0
20.187032204972123	-16.213212847396321	0
-3.3792596569389177	-9.6899192563397882	0.0027684583717968473
-3.4173082651082898	-9.7266098302489272	0.0027628338399104278
-3.5000120000000035	-9.6216111973987459	0.0029163634580215447
-3.4668449493146514	-9.7094621317675305	0.0028141484821828135
-3.5000120000000035	-9.680178486977935	0.0028670351573523152
-4.1462687402312346	-1.0931632102572562	0.0041985809068452859
-3.5000120000000012	-0.42654673346592065	0.0044109068931142085
-4.7869870444971898	-1.2134172403307579	0.0039758626929153155
-5.4000457733640532	-1.3636233667329596	0.0037765197823657025
-2.8420227336688555	0.041991583167599045	0.0038115748625455531
-6.2837587273192739	-2.4251801910433737	0.0035129504085656088
-6.0739296375769314	-1.7012462142716547	0.0035747507003896692
-6.9688502616940537	-2.6799586675898555	0.0033196631910101444
-7.3493171743270675	-3.3040639559626097	0.0032027049073232818
-0.069717744251450497	0.0080420774578420229	0.0015786659269929628
0.72944404479155123	-0.053315415438516707	0.00096695677073919788
1.6457964053989793	-0.72429881923970185	0.00027232134812941777
2.2967804511685932	-0.9463795155856608	-0.00022694189115459368
2.8257968082074423	-0.59166521110675374	-0.00063116823502820424
-2.0669555189616515	0.26947530005033937	0.0031495195108068265
-0.52452945027279707	0.66824763060396508	0.0019022663151197986
-1.3475777140903962	0.66935684349165581	0.0025434884919664793
7.5045306056921088	-9.8050780381531215	-0.0027293085379282689
7.5062450829031162	-9.7990065430788285	-0.0027380166539336765
7.4999880171318543	-9.7899918829766932	-0.0027527754233082923
7.4999880288449772	-9.7826706998170678	-0.0027624234733413804
5.0004948173807078	-0.55655561357170846	-0.0023266290223836151
5.3051258522672677	0.020838475133744705	-0.0025459636348263712
6.4469674422414469	0.042358785146966331	-0.0034769298209156277
5.8697575333342744	0.36529139913969805	-0.0029800131114029369
8.2043331567289126	0.074855228878930646	-0.0041099702251051577
9.0170752201025213	-0.085380296824388302	-0.0038377673336205164
7.50000449749471	0.51091282261576398	-0.0043374386098951551
11.059429204368492	-1.261743970708741	-0.0032922824052839185
9.9673485176883219	-0.28694401504376932	-0.0035537530096224805
10.70897096338026	-0.52347284027894048	-0.0033578450833697672
3.8175755207932407	0.066643949549569204	-0.0013805409694658613
4.5672348278278632	0.23483095541990773	-0.0019548833265718231
2.9621096421102449	0.03050787986552313	-0.00072790561886214614
7.485865493741513	-9.8006999999999991	-0.0027285765925926307
7.4982945330681527	-9.8060340103143062	-0.0027269184315651144
7.4966010661363107	-9.8006999999999991	-0.0027342524128162468
7.4921953828723984	-9.7929073704050271	-0.002742937422135455
-12.501704361441741	-19.360780178156453	0
-12.667945856857807	-18.838895487829141	0.00045919138597437455
-12.860945144448044	-19.104536217932164	0
-13.497801280091135	-17.788390733329802	0.0004890875143747195
-13.618389061402656	-17.263471274460706	0.00091578389358626681
-13.940856680508539	-16.98805790929498	0.00093092787075465177
-13.018053176750161	-18.579829699026252	0.00046931658747128462
-13.36358585216173	-18.31469315195438	0.00047924569056753658
-13.704438630492332	-18.043566609774199	0.00048897585404388954
-15.149635697569197	-13.297372612028617	0.0014152313557254088
-15.46535559934096	-13.047528111778073	0.0014206272730246153
-15.464744739795599	-12.542285241468937	0.0014552983896754482
-15.243226376826922	-11.88139295876995	0.0015110331523116357
-15.474318606029591	-11.061815092158861	0.0015547308611930267
-15.174990491417182	-10.365810135594161	0.0016181572005521247
-15.346622346630365	-13.729388751832349	0.0013778609950959642
-15.324823844630732	-14.24954145645316	0.0013043627573044027
-15.594431237296513	-13.944805734001399	0.0013167785392672578
-15.568835448076236	-14.469250491051097	0.0013016368970376853
-15.530219118645888	-14.997393791436156	0.0010126422109892428
-15.812847051521777	-14.688959525649064	0.0010245258784588732
-14.258468560246992	-16.707058654967263	0.00094560409836084351
-14.571127952962675	-16.420559106572526	0.00095981228853848704
-14.878739619575763	-16.128646534648592	0.00097355263404601299
-15.181209858592705	-15.831409858592693	0.00098682579059449524
-15.478446534648604	-15.52893961957575	0.00099963282777756879
-14.463161801347036	-9.6965525030375161	0.0017095779902701728
-14.804701686694401	-9.1252390416484683	0.0017233759999885805
-13.364958933696819	-7.8350706736143545	0.0019290599766863714
-15.028159608983266	-8.3094607421292643	0.0017563807166233495
-14.372561957456499	-7.7344502901010204	0.0018441065454209015
-11.218796575101406	-6.1155143090340687	0.0022951724554477501
-11.965493763639682	-6.4882619638618921	0.0021719418230808948
-12.85694962519595	-7.244031399301023	0.0020193018310175081
-10.811644540644224	-5.1610486935682118	0.0024163025604820179
-9.6850044727196671	-4.7040009213744378	0.0026301407451277225
-9.3246496361614319	-3.7297471032160314	0.0027482445780127067
-8.3304965443628678	-3.5470070427854017	0.0029614513955747513
-3.4983185330681614	-9.8117528098853288	0.0027193638412826328
-3.4897044559455557	-9.8089247408714826	0.0027200893554714957
-3.5044651259593844	-9.8050614232754132	0.0027297806285320894
-3.4805217075441233	-9.8081869290030195	0.0027170916251803919
-3.5090302872403742	-9.7886408311522786	0.0027520404434323593
-3.50594520986765	-9.7990065330681571	0.0027385314636259581
-3.5113429274697032	-9.775350332544118	0.0027677199885491359
-3.5000120000000035	-9.7094621317675305	0.0028404938133828818
-3.5170926457194271	-9.7540220490435328	0.0027895010030812802
-3.5000120000000035	-9.7387457765571241	0.0028119198036440081
-3.4536827765571299	-9.8006999999999991	0.002711915193662004
-3.4751539213467244	-9.8006999999999991	0.0027232618712610575
-3.4615403818524872	-9.7533875989519228	0.0027672774638188512
-3.4644183489519267	-9.7813973805862098	0.0027391687766406573
19.820538100292264	-5.560502530496418	-0.001814892567620555
19.174111822610701	-4.7812677920061031	-0.0018993218281303922
22.077373132803064	-7.380090294850949	-0.0015791737590258447
22.137115223557835	-8.2551112607607386	-0.0015430622529902316
20.821555761547891	-6.5827476810150243	-0.0016972777634427425
21.609887347458844	-6.3747400517929629	-0.0016451406395762444
22.165058203864341	-6.7279518344556521	-0.0015950205457945347
20.751403152195298	-5.8880900561244047	-0.0017257218061521634
16.482855984581033	-2.9771505625642338	-0.0022520325328899962
15.858223174995048	-2.5096059251603058	-0.0023467957253861783
13.750150434440854	-1.8649814038395665	-0.0027002225403819384
15.441023825039563	-1.3961987430588936	-0.0024084666166598085
14.536643482474982	-1.5071559617076904	-0.0025564198722515872
17.162017461180483	-2.5930882974564677	-0.0021678593322803931
18.065905180638165	-3.4746470031511025	-0.0020469226093451139
19.419316636132059	-3.7989499668734887	-0.0018980562169509782
18.792567594044115	-3.4283145727058915	-0.0019681627029197232
12.964720409439217	-1.3938920164188418	-0.0028507983067013322
11.871922763085507	-1.3496044154265958	-0.0030924033714634165
21.871657547236747	-12.053802259387274	-0.0011033037862502267
22.102556111896288	-11.704952581744475	-0.0011111577571352087
22.327331243226311	-11.352126300001052	-0.0011185824065827734
22.473879775948699	-10.470800000000029	-0.0014122454999013377
22.545914472544368	-10.995430888460321	-0.0011255821029416823
22.677059420423912	-10.111681194167732	-0.0014179474659534671
22.77190144742482	-9.2340124218531194	-0.0014305506975469241
22.658331757163229	-8.7259416233735685	-0.0014937700764858538
22.953450782265563	-8.8698807894217691	-0.0014347657406277676
22.873940632296492	-9.7490711101338299	-0.0014231487164121546
23.064463439642076	-9.3830802024426028	-0.001427857200127359
20.864801967358765	-14.479648373043165	-0.00058236870930006236
21.138190733329765	-14.148001280091087	-0.00058954663854985116
21.405749821007571	-13.811633406738519	-0.00059650186895003209
21.903674456929533	-12.586902892814114	-0.0010943266634725036
21.667397729302181	-13.470647213898156	-0.00060323351132719402
21.923054757726085	-13.125146569267542	-0.00060974079553154504
20.544881861858208	-15.348086629442786	-0.00056722354525460628
20.833475690627214	-15.021890644846536	-0.00057484250311893572
21.116332660256873	-14.690707684683737	-0.00058224097133866178
20.490779070352431	-15.893130437542162	0
-4.5885425311521786	-0.61423224337917182	0.0040169509459060827
-4.1431642265958235	0.043850374404977854	0.0041340284562972635
-3.5000120000000012	0.51052989980111874	0.004338688472012883
-5.2114219611215127	-0.74039434315806674	0.003814210468896692
-6.4047529792226214	-1.0239984263468846	0.0034620546093495097
-2.7803189900776961	0.82493590667903327	0.0036908760138431216
-6.9385581347574066	-1.9496540259306432	0.0033341725784817146
-7.66061241301081	-2.3150647769275237	0.0031504414563854168
-7.9943978933664939	-2.9316648176990832	0.0030585689174707051
0.38319565264902322	0.66955134817677919	0.0012117154193215741
1.5309256499325863	-0.046136026781533168	0.00035629741943199694
1.1884799003258208	0.68282893984802617	0.00060693006750223838
2.2407333280288895	-0.29095030430612567	-0.00018226247839105768
-2.1975486102949957	1.3514222314205859	0.003154867353254483
-0.91403915172036942	1.3689667275445649	0.0021533685980324254
-0.071616053372323352	1.3297569013229023	0.0015254026392598076
-1.5629354440625109	1.8826525577941655	0.0025977939494118527
7.4999879999999948	-9.8006999999999991	-0.0027360755785386082
7.4999880054187322	-9.7973130661363186	-0.0027420343788516462
5.220830453339028	0.71483796634168517	-0.0024373757875904302
6.7390949560930409	0.97946976220811	-0.0036396391259219431
5.8467181745647423	1.0262951359432753	-0.002907021775143466
8.773436527730393	0.67680741833334301	-0.0038493039245095302
8.2065316908759129	1.2415275538953383	-0.0039836212113520588
9.5879249894297391	0.26507789597536291	-0.0036271284959123432
7.5000059967743438	1.4480242670477712	-0.0042269179745667166
11.466109009401055	-0.34266433276606789	-0.0031533942278657097
10.485714505360308	0.4608157836582103	-0.0033522951478474811
11.153656536697666	0.35349989812004451	-0.0031858559116165553
4.1274771156635612	0.8648223046932757	-0.0015876783003457246
3.016339858816194	1.1190944816872026	-0.00074680626390015447
2.226460510775397	0.36671603792099383	-0.00016869038695367376
-13.21565913960214	-18.84206166875029	0
-13.829448373043217	-17.515001967358806	0.00049861783178149766
-14.040507684683776	-17.766532660256921	0.00049850438904053295
-14.15627366267756	-17.235866799961109	0.00050794391788778841
-13.565738297584915	-18.573436482901158	0
-13.91107598089355	-18.298742486218607	0
-14.251566996324353	-18.01806335315505	0
-15.607148502868213	-13.424351814840296	0.0013896845732306662
-15.86231135110781	-13.114814528085024	0.0014007733742296745
-15.947319193407578	-12.421662378974405	0.0014427913534587123
-15.638639920835109	-12.095010517257213	0.0014779431668998095
-16.112033166273761	-12.800871179622623	0.0014114186097222369
-16.024943187861457	-11.507267025138916	0.001497520441870396
-15.918718311595221	-10.510340925577719	0.0015651980448499038
-16.178579740215127	-10.986774372620166	0.0015217933598973858
-15.697130638774601	-9.6647827368435149	0.0016291993786388026
-15.85867919576633	-13.635411126480887	0.001328576719746032
-15.842240127962661	-14.160222716170438	0.0013140459609296815
-16.11020988866445	-13.84647043812147	0.0013258397194854667
-16.090049018628847	-14.375639698339508	0.0010359485962362798
-15.770359106572535	-15.221327952962657	0.0010119752173734313
-16.056858654967272	-14.908668560246973	0.0010238548225878208
-14.478177594844912	-16.951070258412749	0.0005170633851090241
-14.795062114489186	-16.660699094499165	0.00052597399418450111
-15.106830695515963	-16.364841758089774	0.00053467365233328878
-15.4133883701953	-16.06358837019528	0.00054316041119772832
-15.71464175808979	-15.757030695515946	0.00055143246458307441
-16.075275672230799	-8.8766989335878357	0.0016487360864271279
-13.605493819306215	-7.1232918148646949	0.0019513820613337358
-15.835950575357479	-8.058659163895955	0.0017088244421719933
-15.207517514513039	-7.4828662715912158	0.0017870903128065965
-14.253059585328735	-7.0974835148858846	0.0018910485421116271
-11.854064831112817	-5.7772042852881667	0.0022316067447495703
-12.989287956165523	-6.4974505102191822	0.0020530804205908392
-12.634752042599203	-5.6939013266833767	0.0021392029226764636
-10.897249071036748	-4.3707514815608155	0.0024448962978761563
-11.863530016038629	-5.0575308596727337	0.0022703621650052462
-10.221754992475955	-3.9516983002583794	0.002574220942205887
-8.8545703064016443	-2.6826685722998169	0.0028744299283175096
-9.6787743740076966	-3.0066520310917948	0.0027037111911051752
-3.4983185330681614	-9.8060966718576381	0.0027273000870283752
-3.4858894937415217	-9.8006999999999991	0.0027290994507552209
-3.4966250661363194	-9.8006999999999991	0.002734740366990846
-3.5000120000000039	-9.8006999999999991	0.0027365456251317172
-3.5000120000000035	-9.7899921549389166	0.0027532955095463572
-3.5000120000000035	-9.7826712437415182	0.0027629497420166194
-3.5000120000000039	-9.797313066136315	0.0027425275745878099
-3.5000120000000035	-9.7680294213467196	0.0027803994558269277
-3.4858894937415221	-9.7865774937415164	0.002747519510669435
20.60923091275891	-5.1826487638942362	-0.0017578797185296932
20.126629900132119	-4.6488354771906151	-0.0018135230151725373
22.531492285158915	-8.0069400996116293	-0.0015280142181796775
22.758760800894951	-7.6763660850830746	-0.0015255357672922876
22.684179191760744	-7.217867547782677	-0.0015452594797568569
22.831031331143905	-8.363869436979126	-0.0014971991761448355
21.887376350135938	-5.6927536742117884	-0.0016440330177314379
22.737612219485992	-6.4036754979626975	-0.0015656683618885925
21.417211148865363	-5.1261407116639672	-0.0016943732284983646
16.535353466861199	-2.1572658904662334	-0.0022521985477327181
13.887645752315491	-1.1239327305088633	-0.0026656077120864661
15.929252360873379	-0.85497673161842369	-0.0023279338667587172
15.27385927480915	-0.4243501906037922	-0.0024154522329217034
14.52081950763295	-0.6432346901423438	-0.0025425974065515942
16.630022377237914	-1.3998447859153731	-0.0022363465007233779
17.240529839429819	-1.8428704130213607	-0.0021607307911743943
17.851028729745131	-2.2859780228590965	-0.002085314772091452
18.454547546184468	-2.7833902326373186	-0.0020129830724895242
20.005766877864328	-3.4244001940739515	-0.0018473862440428637
19.905255893547366	-2.7358444880024244	-0.0018640530840684771
19.192103397732662	-2.4867924420485714	-0.0019364934035123182
13.399853936018964	-0.54937442830030858	-0.0027421040658280214
12.450360124341003	-0.58119649895156422	-0.002937904932743408
22.14387203418519	-12.237413249241893	-0.0011026128309619084
22.377933592881163	-11.883784808891656	-0.0011104657062622654
22.605787835599269	-11.52612529041202	-0.0011178895315959443
22.758239217281339	-10.634975000000033	-0.0011321613151015373
22.827365355729903	-11.164543640357035	-0.001124888664904747
22.964240801263156	-10.270868432975618	-0.0011383245837542834
23.2485698073679	-9.0138199554699661	-0.001432082865521806
23.128617493017398	-8.5026361432216895	-0.0014385105201852779
23.426203654890884	-8.641402849464253	-0.0014358385185231607
23.163856474411748	-9.9032220977745808	-0.0011440765125636941
23.357025431859348	-9.5321479830320861	-0.0011494217843956937
21.393366609774151	-14.354638630492298	-0.00058941781234876569
21.664493151954328	-14.013785852161694	-0.00059637201394958624
21.929629699026201	-13.668253176750129	-0.00060310268615620108
22.172643030671821	-12.775236715689974	-0.00061602306714872814
22.18869548782909	-13.318145856857772	-0.00060960905797703094
22.441611604414103	-12.963570538565836	-0.000615890474132401
20.788893465303708	-15.567795664040709	0
21.08128458129336	-15.237307627015561	0
21.367863353154991	-14.901766996324305	0
-4.8489272336835363	0.4089984865809031	0.0038533366128603408
-4.2102364935327428	0.97906821643463871	0.0040145165121157076
-3.5000120000000003	1.4476065330681582	0.0042256845844179875
-5.6492238306473892	-0.27971529790075422	0.0036496842536858521
-6.3929995086110818	-0.28031537883533697	0.0034309415453101168
-7.4274655293080993	-1.3047843047917129	0.003198867037012834
-7.1481184758140337	-0.31933910037850194	0.0032326385891601659
-2.9334746489058974	1.9161448497016775	0.0036764076544082134
-8.316142108130931	-2.3086969072563552	0.0029964323041539605
-8.4275312392669193	-1.6173115141668304	0.0029686121019954475
0.7706909397040298	1.3713864163011815	0.00090159589725995128
2.0834396771047583	1.1628068688648776	-5.9387424488981609e-005
1.4613888112196127	1.4831203876609529	0.00039416456673933489
-2.4001965354367343	2.4222151788391062	0.0031604710865838041
-0.45014389685030926	2.4235219114460573	0.0017266824049593206
0.22916940997281565	2.1176288402462942	0.0012620033499890246
-1.1710244018289835	2.6115868932387434	0.0022214342308432421
4.9742604874024776	1.369012453749594	-0.0021982085878394634
6.6234527534993219	1.9320738486166884	-0.0034211655723267362
5.7500516114756621	1.8951167282258123	-0.0027367547995552897
8.9076654932892971	1.4656499313631304	-0.003706720330442859
9.6750400413753965	0.92923252538474332	-0.0035339221118238289
8.0176014320260762	1.9529520448003101	-0.0039418699045878983
8.6639879016374355	2.1449695861942195	-0.0036773811564963657
7.5000074960539775	2.3851357114797791	-0.0040666738156004715
11.831804749334706	0.32217666211820095	-0.0030272387970748807
10.876647242797981	0.97069444411758832	-0.0031991009128195104
10.563981344922219	1.5319828636470723	-0.003216270834469433
11.517437760999286	0.92387387838345769	-0.0030501086508026229
3.8306013480226158	1.5764693268911574	-0.0013314090359095156
3.2091170199396113	2.0329054511875677	-0.00086214167250524938
2.3721171430402213	1.9358845491573189	-0.00026372412875614161
-14.371690644846575	-17.483675690627255	0.00050782875792893521
-14.587107627015614	-17.731484581293415	0
-14.697886629442824	-17.195081861858249	0.00051694657293550102
-16.117487227552207	-13.321451878486252	0.0013397666360898195
-16.370776497220533	-13.003023625045818	0.0013503671431441266
-16.356237880682063	-12.482617399638283	0.0014214222208699231
-16.08352896536433	-12.031307533519772	0.0014615683629518948
-16.618469850406097	-12.680223362490274	0.0013603809912494569
-16.417003277358919	-11.786920769176534	0.0014613473135639227
-16.539506886361114	-11.392050064859459	0.0014790525760665749
-16.723951513276454	-10.578672673909876	0.0015158074004326838
-16.82964760764094	-9.7417100842360327	0.001555171838147334
-16.864249079738681	-11.136174088678134	0.0014775257943733429
-16.372663103996608	-13.528089228887472	0.0013370280521719012
-16.361740581562604	-14.057529749762079	0.0010469129037349811
-16.627838980441041	-13.734726579288719	0.0010574216429147822
-16.337857909294989	-14.591056680508517	0.0010352738550273737
-16.010499094499181	-15.445262114489164	0.00055948814603140357
-16.300870258412765	-15.128377594844888	0.00056732592623342896
-15.018996276015685	-16.900839082425815	0.00052585559452955134
-15.334921771456155	-16.601036981530964	0.00053455372958363483
-15.64556688179788	-16.295766881797878	0.00054303902932100736
-15.950836981530966	-15.98512177145615	0.00055130968706354076
-16.250639082425813	-15.669196276015679	0.00055936403580841767
-16.84030959823583	-9.0924004708243604	0.0015877676868810589
-16.671753330524037	-8.2256900629744152	0.0016405154604906293
-13.906081592760954	-6.5283904430405348	0.0019548925803344946
-16.422083500948695	-7.300363953810356	0.0016991233537791048
-15.704921484102838	-6.6603623464668091	0.0017837933319221199
-14.642893658451618	-6.5797607269920597	0.0018813076550369026
-13.616627494535393	-5.8827700176319846	0.0020177194538616573
-13.359719425584599	-5.2251745123290565	0.0020757301070012443
-12.865496090467209	-4.7210149150663643	0.002155037047888427
-11.530532042946161	-3.8902824436197934	0.0023660662201557335
-11.308793493321168	-3.1378695786605864	0.0024208976120747476
-12.322590340711335	-4.1054580612000944	0.0022469758630201905
-10.481817997994606	-3.0648907747167078	0.0025574012203823712
-8.9143113971077188	-2.0404559098800585	0.0028675773657713178
-10.076914449095836	-2.3068268429956174	0.0026385802683199021
-3.4922193815428724	-9.7929073815428662	0.0027434570763212682
20.905330031443711	-4.5267633513686851	-0.0017482723806148156
20.588201404164515	-3.8051644793023631	-0.0017886180975148385
22.997385571186381	-7.9988383727757491	-0.0015002466036893474
23.157343804177639	-7.6309596227617327	-0.0015027886823939212
23.310857305290348	-7.2603452463680505	-0.0015048787664364498
23.155192213151043	-6.5598022600534245	-0.0015344310813225771
22.60884496488233	-5.5458230655935044	-0.0015962837306686922
22.134736538541741	-4.9904063811202723	-0.0016420944799473167
23.217619178490079	-5.7495160681002115	-0.0015502693134099392
21.565282620979762	-3.7477006227850285	-0.0017078886834077411
13.992537153246714	-0.21173739197290647	-0.0026199340485742661
16.617495469740827	-0.61495633255498983	-0.0022276067907407945
16.000556142574634	-0.12957743496505625	-0.0022999957898529465
15.408019034577496	0.30446346559767085	-0.0023695983672359176
14.678493756614289	0.21911361774995544	-0.0024859418176830577
17.390481718724253	-0.40870782785815296	-0.0021256043511916115
17.929474397858979	-1.5357117193864491	-0.0020750276959164695
19.126339772120058	-1.7342709809414314	-0.0019442078358235045
20.616073767161648	-3.0346138312120519	-0.0017958627032962087
19.788396496658855	-2.023059820753133	-0.0018784395913688248
20.501548992473559	-2.2721118667069859	-0.0018109154074857142
13.070195335954066	0.02626352191632747	-0.0027817039650853601
13.637223478117173	0.37052058912252583	-0.002657158392989291
12.508306533068158	0.37884658378657315	-0.0028756350133715713
22.416086521133636	-12.421024239096505	-0.00062207978417653934
22.653311073866035	-12.062617036038834	-0.00062791051367944281
22.884244427972227	-11.700124280822987	-0.00063351492842907749
23.042598658613962	-10.799150000000029	-0.0011314675629396536
23.108816238915438	-11.333656392253745	-0.00063889280354289559
23.251422182102374	-10.430055671783501	-0.0011376307585533436
23.543688832470256	-9.1577591215181631	-0.0011543651536837566
23.29734822220334	-8.1323903495296932	-0.0014417977142765863
23.597310873220295	-8.2659423262836373	-0.0014391356641209414
23.723789816764391	-8.7801695557068147	-0.0011589114301428164
23.453772316526972	-10.057373085415323	-0.0011433828523077247
23.649587424076596	-9.6812157636215623	-0.0011487285198428579
21.648542486218549	-14.561275980893504	0
21.9232364829011	-14.215938297584868	0
22.191861668750231	-13.865859139602094	0
22.688301008082075	-12.604635228951121	-0.00062194639173561558
22.454336217932102	-13.511145144447999	0
22.710580178156395	-13.151904361441696	0
-5.7751635414987268	0.41640697062035664	0.0035571380763680248
-5.7997735589748194	1.1234015749421453	0.0034744149435864892
-4.9100135056199594	1.4630714382440597	0.003706167475560589
-4.1999586312621942	1.9161448497016782	0.003880560019452473
-3.5000119999999999	2.3846831663351975	0.0040654141769455275
-6.4813510792299018	0.45819434973746054	0.0033521782994599134
-8.016994592225192	-0.60535249753680609	0.0030354737228136049
-7.3012885951028039	0.48666783755785759	0.0031390708529389104
-7.8734126440572894	0.081090105971435608	0.0030337891479203581
-9.4707888293259987	-1.7143593457724671	0.002753973938694235
-8.9271955969179686	-0.69636623320362356	0.0028415701360107164
-9.477552307570166	-1.0566158281467588	0.002741935480531651
1.1511613057706598	2.1102622575236687	0.00060814426409741106
1.843688587551634	2.5697197334517123	0.00011272015601598148
-2.0275829008609496	3.0840581128078037	0.0027625330145693732
-2.7097458118708162	3.0775047635030042	0.0032709167797684655
0.0063214712180985622	3.0123143261298448	0.0013684726225671835
-0.99058805624527313	3.3064928060580701	0.0020093673825548114
1.1229256109492438	2.9408632169109459	0.00060938690741936541
4.6598195301160308	2.252055182157267	-0.0018889510471088665
6.0326435152097933	2.7223634868049786	-0.0028311900000156346
6.9759194180503004	2.8536922721827209	-0.003534524511520469
5.322231643124919	2.557264678908429	-0.0023359616372191062
9.5734884830550904	1.7796672834842626	-0.0034523697838220332
8.120151706317225	2.6194125804229449	-0.003773660414168207
9.2627610951691146	2.4470319825442184	-0.0034313243377203178
8.7366984135534551	2.8629996298344498	-0.0035051682946977687
7.5000082456937944	2.8536914336957828	-0.003964411190539566
12.227615205409558	1.0417667165447122	-0.0028836789772879825
11.240428467099603	1.5410684243810013	-0.0030496859881154114
9.9492643768193822	2.4126914763864566	-0.0032478512584937246
10.616134921281805	2.223269385934191	-0.0031075423066803886
3.9040175836943991	2.3440543462572845	-0.0013423963369831615
3.4873567553118261	2.9813095404309973	-0.00102133834294635
2.6832282467613053	2.7002101736438409	-0.0004734686262915754
-14.917595664040761	-17.439093465303763	0
-15.242930437542213	-17.140979070352483	0
-16.629519828167304	-13.205176070469005	0.0013476254614600792
-16.880701820130131	-12.877829325342255	0.0013576377233294643
-16.860491837314061	-12.353149418906625	0.001369814252833595
-16.594851107211039	-12.160150131316376	0.0014307749520223649
-17.126132567417077	-12.546148706496867	0.0013670714640158874
-16.82780016196039	-11.833567601310646	0.0014395279084297625
-17.055014086391417	-11.502969289823405	0.0014476734605490553
-17.201991396423558	-10.417195461584534	0.0014987770941266533
-17.496891412112472	-10.134746721997475	0.0014971078931995112
-17.470287931005831	-9.6659588948409692	0.0015214990722622183
-17.276423668941657	-11.168455900302913	0.0014551447038027409
-17.49196146610743	-10.83012932876812	0.001462188717128163
-16.888263159114107	-13.407328515892218	0.0010674779325687111
-16.613271274460715	-14.268589061402631	0.0010462348442328402
-16.883014856885431	-13.941363929689912	0.0010567406194672046
-16.585666799961125	-14.806473662677536	0.00057494441028110529
-16.544881861858247	-15.348086629442818	0.00056720054564249377
-16.833475690627253	-15.021890644846565	0.00057481782100233202
-15.563012847396372	-16.837232204972175	0
-15.877745393400488	-16.527945393400493	0
-16.187032204972166	-16.213212847396377	0
-16.490779070352474	-15.893130437542219	0
-16.788893465303751	-15.567795664040766	0
-17.48237638708413	-9.1896984192626139	0.0015434475580956644
-17.387506142123023	-8.7426968899588324	0.0015694496337855719
-17.415288480874381	-8.143597244971426	0.0015935714902189893
-17.547931998888039	-7.5587058532588358	0.0016080267854964852
-14.295396989304535	-5.9873782677959682	0.0019421898584152672
-17.075667627242808	-7.0344410882185713	0.0016613326333907539
-16.618764425694511	-6.3623447397523458	0.0017203878018437195
-15.211212752975412	-6.1285187952482012	0.0018488597720166557
-15.87277029175619	-5.6249394290838577	0.0018080524164406379
-13.952592399731039	-4.8418531836589809	0.0020233421527341942
-13.497248651274626	-3.9879214847507036	0.0021018324089136366
-12.07072517246343	-3.3242917341716041	0.0023034891734092775
-11.658876503803249	-2.4359187331466563	0.0023770046128051194
-10.917000575858152	-2.4193492933276532	0.0024934765214122117
-12.851065227153624	-3.2675158642493307	0.0021988562079951102
-10.683612606408737	-1.7149456487341626	0.0025334055913393502
-10.077329035827876	-1.4492145177404732	0.002636495494305962
23.459591572808762	-7.7592561888011886	-0.0014446320091437257
23.457879312824954	-6.8871081363239739	-0.0015065086143994581
23.615298123937372	-7.3833473213161671	-0.0014470222572708327
23.598365042453732	-6.511361984268853	-0.0015077582196170016
23.732271700862519	-6.1332212461205371	-0.0015085210155333447
23.227951548387423	-4.9382057190335491	-0.0015657316828049429
22.37320861612643	-4.3001907905032333	-0.0016369548203154644
23.859558498785979	-5.7528011072109972	-0.001508905914920154
23.655405190555943	-5.0648232563145577	-0.0015352702053832571
22.10521001370622	-2.691646991613498	-0.0016747704264154877
21.347430276514814	-2.5675163778892398	-0.0017366216621694745
22.467655186400094	-3.3686049195176975	-0.0016418445178508941
14.212072123380176	0.66765933120299892	-0.0025398317359859365
16.780288535599698	0.15296633629791301	-0.0021869092504667028
16.288473409050646	0.82074733985344439	-0.0022252661175654101
15.116357986066813	0.97857440639048165	-0.0023804919608338445
18.064860918186813	-0.7785734436760845	-0.0020519108007942197
17.55589982709029	0.23282667977306581	-0.0020898737169080034
18.213267377540529	0.15037925002490415	-0.0020175124931631995
19.370594416763293	-1.0376116358645533	-0.0019147898815243161
18.803685901703417	-0.56473817492035383	-0.0019680438014760353
20.323580257112727	-1.5379861737125189	-0.0018267569515641449
21.284098913958886	-1.5447707952813106	-0.0017424699528028483
13.075950270777801	0.80657190575677806	-0.0027334672289215027
13.350066999547957	1.4623373996826472	-0.0026332157512636255
22.928688554850904	-12.241449263186018	-0.00062777637695064217
23.162701020345178	-11.874123271233961	-0.00063338010163629173
23.390267122100962	-11.502769144150463	-0.0006387573399885538
23.326958099946577	-10.963325000000022	-0.00064404401313328708
23.611317541279181	-11.127500000000024	-0.00064390796519284599
23.538603562941589	-10.589242910591379	-0.0006489685269757562
23.838807857572583	-9.301698287566353	-0.0011536725053864873
23.76183934143987	-7.8875527548406481	-0.0014419810116675094
23.897273524237264	-8.3994943030375779	-0.0011630654463486135
24.021375978637874	-8.9189362619493675	-0.0011582196052212562
23.743688158642193	-10.211524073056065	-0.00065366640721098207
23.942149416293834	-9.830283544211035	-0.00065813780508381834
22.960515495030521	-12.788246218805734	0
-6.0623812766436584	1.7478210401920768	0.0033175776772588501
-6.6837034272954643	1.4779668812994236	0.0031911680150440453
-5.1976338173054231	2.2157436992152504	0.0034920939370762711
-4.0490343020001616	2.8532214829687166	0.0037450759363437522
-4.770687749824301	2.866257720572468	0.0034925736637252585
-3.5000119999999999	3.3217597996022374	0.0038439106359702637
-8.5083065330681578	0.37896419589454139	0.0028757146944644436
-7.6882593992155606	1.2101053719786319	0.0029846332234595148
-9.3241364778206393	-0.048815762118927353	0.0027349776967855958
-10.077649040968014	-0.78725326545136143	0.0026233448644421902
2.2651810779854409	3.4398662822821127	-0.00017766353866495015
1.516065454350179	3.6498680245714299	0.00033587896050183878
-2.3307094093361411	3.6952074426807946	0.0028440717615205928
-1.9111931039848729	3.7562504950375573	0.002544843645337394
-3.1048072385934211	3.5367531498541505	0.0034609035011212651
-2.7410888110496914	3.8015509020275604	0.0031066297724103328
-0.29864328714634164	3.4979711050778084	0.0015343750733929303
0.27879612519664554	3.5219914955464793	0.0011606114316292013
-0.65959676232161057	3.9435926929091081	0.0017190017740339033
-1.2989980843777129	3.9904849278333945	0.0021047350952190778
0.90492283414212804	3.7217099003638365	0.00074484907022409033
4.2003455733640527	3.1145848549354369	-0.0014960432630237014
4.8320570286459779	3.0973308708593965	-0.0019266510526185401
6.2827103353407887	3.4029769462259818	-0.0028796692876569691
5.5415627129884921	3.2595282083773656	-0.0023870325058591912
6.9913645780587528	3.5565258307978969	-0.0033665808918597025
7.5000089953336113	3.3222471559117865	-0.0038430386968417436
8.3350338741751955	3.0546324376656484	-0.0035911164224574433
9.3461133653967874	3.1124817760138095	-0.0032685884684575737
8.8202707395811171	3.5088622216310865	-0.0033143981558058531
8.0750819703039749	3.4158561120073849	-0.003589565528522591
12.362388540122847	1.7489349229065909	-0.0027896036209771997
11.30362334892855	2.3124697966659884	-0.0029383444445917404
10.401425090885873	2.9711817664186313	-0.0030331921186900388
11.119793575407058	2.9887156151712695	-0.0028743489999760699
3.7641668059164006	3.651750857779549	-0.0011775577257065
3.0952407061198199	3.5915229195778502	-0.00073980560735965103
-17.142933789854194	-13.075435288194264	0.0010770851146915434
-17.391773297520128	-12.73914799408713	0.0010862467554254007
-17.365737309444985	-12.2102352470624	0.0013759359878597953
-17.096768735702693	-12.021901424186527	0.0013786768625604086
-17.634705883187312	-12.398569069938295	0.0010949666400422292
-17.327228573339873	-11.686580279678038	0.0013869786635194704
-17.55180114992655	-11.34728812745011	0.0013947309407059498
-17.70156182298776	-10.488092632770162	0.0014687674763974614
-17.90516089328349	-10.14245000000002	0.0014747518231492543
-17.866679444465117	-9.4369268372620958	0.0015096229156971481
-18.102696658745501	-9.7933067165519514	0.0014802871875150658
-17.770418058480406	-11.004128319179106	0.0014019547853037892
-17.983012706173309	-10.65720538466689	0.001408660393549912
-17.147006490060868	-13.609480961315375	0.0010667942827202123
-16.864801967358819	-14.479648373043196	0.00058234233479276146
-17.138190733329814	-14.148001280091114	0.00058951856493026319
-17.405749821007621	-13.811633406738544	0.00059647209131696757
-17.116332660256919	-14.690707684683765	0.00058221459780507991
-17.081284581293403	-15.237307627015619	0
-17.367863353155037	-14.901766996324358	0
-17.902953940634173	-9.0110220301431738	0.0015262162049205334
-17.823734680452912	-8.5827600223335168	0.0015492258276308232
-18.067828778377013	-8.2220633216618246	0.0015485453299039281
-18.09412325987142	-6.8767725550606933	0.001594774592041222
-18.356823593766325	-7.5015988134662877	0.0015566343339295558
-14.805123015122446	-5.5271062920735643	0.0019102102363105502
-17.532768421974584	-6.4969040717780597	0.0016466409500483766
-16.457564713487919	-5.3732892537435326	0.0017652275905468819
-17.064036301051445	-5.5669501427106702	0.0017102412767201229
-15.377658721990903	-5.1535603307549911	0.0018679231514652521
-15.690891009374109	-4.5459261850740011	0.0018555538301836083
-16.43148401649756	-4.737182247272246	0.0017839715331066858
-14.269209712026338	-4.1821399705966291	0.0020087273850658868
-14.927250716533388	-4.5022182146581491	0.0019314876342256355
-13.76641537668241	-3.0964796416597937	0.002088403111845172
-12.415308221907237	-2.6218555289576839	0.0022661289360391872
-12.204979385213512	-1.9416890251579288	0.0022987118154024992
-11.358124762562523	-1.8226383995903919	0.0024239466372268557
-13.191206071349468	-2.5529790930659968	0.0021640449258057133
-11.124736793113108	-1.1182347549969014	0.0024530776121161526
-10.705027041016708	-0.62425603459920009	0.0025111267157348128
23.919738942584374	-7.5063493962642891	-0.0014443828856445973
23.76442044586533	-7.0047782525571751	-0.0014489767560863988
24.070961578905692	-7.1224483687903817	-0.001446349666770633
23.906913114488805	-6.6236642983298371	-0.0014505053323911022
24.042732725160576	-6.2401215496365445	-0.0014516124634570964
23.072126323303237	-4.3380351583617411	-0.001586374638287622
23.687121640632139	-4.2588710103326424	-0.0015456487148379822
23.980186663432416	-5.3702174471997592	-0.0015088269812807977
24.171837905911516	-5.8542668373140128	-0.0014523081341190677
24.094119450294318	-4.9855868047758349	-0.0015084244176192768
24.201322154341121	-4.5990263421589059	-0.0015075552651188783
22.171716821930769	-1.8626885100187889	-0.0016711894545497889
22.852490098541331	-2.5149805993079335	-0.0016192958112465771
23.201834414788113	-3.0975855827857646	-0.0015907998952501686
23.31482970808948	-3.7674378663221191	-0.0015766919696222389
14.258583358333885	1.3130887247302521	-0.0024915093393311589
17.28134181776586	0.83577574443179337	-0.0021021626457496776
15.947257292148876	1.5252145514769917	-0.0022354651732707492
16.704809927097273	1.7222335758602192	-0.0021310897118398489
14.951440812017429	1.9420893865343594	-0.0023437855167472662
18.051005964169246	1.0634280980422346	-0.0020075685578791465
19.010498117347403	0.13880534900935515	-0.0019336139105381111
18.824196324368376	0.84805595671851142	-0.0019339305425470034
19.828228528998711	-0.45833139812876067	-0.001863743720669676
20.829918261581234	-0.69838905147702057	-0.0017755864854270081
21.474752317731713	-0.56897277831893744	-0.0017200156686283988
22.023452982125963	-0.93158429581791946	-0.0016794931077492403
14.055132663705798	2.2110224394397693	-0.0024535852628995093
13.239118048883466	2.484754736134307	-0.0025561442094344201
23.20406603583579	-12.420281490333194	0
23.44115761271814	-12.048122261644924	0
23.671718005286497	-11.671881896047168	0
23.825784943780796	-10.748430149399267	-0.00064883194609589021
23.895676982611803	-11.291675000000014	0
24.033604000757411	-10.365675060696816	-0.00065352934390899245
24.13392688267491	-9.4456374536145375	-0.00066238295770864523
24.064087110071004	-8.0158493208801023	-0.0011668320322402244
24.197236175254208	-8.5330462797915114	-0.0011623746402317098
24.318962140511349	-9.0577029681919186	-0.00066640218486283909
24.234711408511078	-9.9793513248005219	-0.00065800030894573331
24.429045907777226	-9.5895766196627381	-0.00066224507738815318
-5.9495946882847521	2.4157594111879392	0.0032438956845277102
-6.612479113964147	2.1784404115533214	0.0031149618237542084
-7.3036756267903664	2.3125427980076614	0.002939375006500542
-5.4753852121044853	2.9425900373136886	0.0032680972382627712
-4.3009713253058948	3.5560289579189974	0.0034643726257620917
-4.822749788876	3.6226169287453116	0.0032809835529144138
-3.5000119999999999	3.7902981162357574	0.0036971442685508364
-8.5041677439292673	1.1950018264517408	0.0028137930178657295
-9.2639446267690175	0.70832399816366387	0.0027039474615722899
-7.963806353188887	2.5149236294081758	0.0027786966815052032
-8.4857458960277441	2.0629173346788132	0.0027309791964218793
-9.9895974339586378	0.31730633689955895	0.0025960179183154115
-10.673194227307452	0.023168033675932617	0.0024931809635166742
2.2683886438547667	3.9403109397264329	-0.00017860285808443495
1.8436037364409619	4.170804902817876	0.0001155131261234861
1.519021920355327	4.3002341126529302	0.00034202681288089871
1.0915209305487614	4.0953099452102055	0.0006248965483608461
-2.1378621131202973	4.0727390374365813	0.0026126942581894581
-2.4811107405941066	4.2891846580518598	0.0027712107553370989
-1.8752758024776264	4.3601277404771936	0.0023775723110775106
-1.531794442778224	4.2495605787416686	0.0021972678097242791
-2.9969697087099987	3.9735368620500333	0.0032367345510462592
-2.7746986002619676	4.3695965916520301	0.002937406964323229
0.12047411079922399	3.8515006002984289	0.001246521247999026
-0.18041795675792915	4.0591206235102337	0.0014195059316166408
0.40193082241076655	4.0866605140230279	0.0010635161041693576
-0.85607320855602531	4.2246131846773167	0.0018030718612357516
-0.55518444319483118	4.3792910642041774	0.0016132558474183207
-1.1866683225110346	4.2964892319015773	0.0019859536705043169
4.4326779150082718	3.587079159565814	-0.0016108578423041713
4.972643649991638	3.7134416276227533	-0.0019421204578979829
5.9888028490824334	3.7332012288211462	-0.0025991281812786341
6.2618100558772172	4.0809033316797665	-0.002692783434398906
6.6706289389566953	4.0155838778257937	-0.0029906066425932462
5.4779338357853407	3.8667700947914816	-0.0022386696131151177
7.1377809636975575	3.9079423882099982	-0.0033690073173627895
7.5000097449734291	3.7908028781277903	-0.0036996273628939367
7.759948850942231	3.5610027610151462	-0.0036656555460745908
8.4447336531453203	3.4859368472479333	-0.0034395324348957283
9.8201555131209766	3.5695506624778828	-0.0030439932589332638
8.6561870850643743	3.7971299098456539	-0.0032794638043778823
9.0521862738881307	4.1174162505447365	-0.0030787493860800889
8.3532766388981337	3.9322852551025482	-0.0033295583686870074
8.0369212856900312	3.9972469662116508	-0.003414103771538285
11.808682606521611	2.8128733718417251	-0.0027680369654362945
12.508306533068158	2.9394235718917576	-0.0026252628007213587
10.763250673044201	3.5920222962659754	-0.002837656738830048
11.792289756243285	3.5795679589173193	-0.0026544064319853886
11.278804147754379	3.6712238060090185	-0.0027285855669975882
3.6438104123313977	4.1240509616233112	-0.0010865188722047844
4.2738943689612547	4.0890920781115074	-0.0014722227098704615
2.6960932009502394	4.1653409297898012	-0.00047244738708158491
3.0951976913438828	4.403183713074255	-0.00074131629888404252
-17.405165759578214	-13.273041251046216	0.0010763991685430888
-17.65741402762313	-12.932147281677343	0.0010855588356450366
-17.871657547236811	-12.053802259387316	0.0011032487540817636
-17.599443060288323	-11.870191269532665	0.0013842414550256337
-17.90367445692959	-12.586902892814141	0.0010942770589363689
-17.82717863091143	-11.526120354597303	0.0013920000544905575
-18.048874650853371	-11.178127309590089	0.0013992290747715467
-18.18952033461612	-10.306625000000031	0.0014148520574166921
-18.38987803958473	-9.9524939553598468	0.0014205406453100702
-18.294108948066064	-9.4407691348523244	0.0014852980928499431
-18.584024790181303	-9.5949201224930825	0.0014257303386099134
-18.264463589358851	-10.826318136563614	0.0014059393270786846
-18.473879775948745	-10.47080000000004	0.0014121372612078366
-17.393366609774198	-14.354638630492325	0.00058938974046938975
-17.664493151954378	-14.013785852161719	0.00059634223883847355
-17.66739772930223	-13.470647213898179	0.00060320202687296463
-17.92962969902625	-13.668253176750151	0.00060307120502212379
-17.648542486218595	-14.561275980893553	0
-18.479339455207601	-9.084944641263629	0.00148975878293273
-18.231028537815071	-8.7370187409586855	0.0015183681029843448
-18.504832343506639	-7.9947904642297019	0.0015300584581420884
-18.831031331143944	-8.3638694369791189	0.0014970617283470526
-18.43311823800795	-6.289829863292713	0.0015891062690671306
-18.797424178060776	-6.8425232495456063	0.001549180003603261
-18.85957745136994	-7.2905198857294122	0.0015316649926699092
-17.968276921106369	-5.682139157072517	0.0016384200094017576
-17.491257969593029	-4.7617164785388884	0.0016958702471006439
-16.273879761087503	-4.0507686354967047	0.0018125382579352032
-15.659934680458182	-3.7056973591998212	0.0018756123373653239
-16.976393541210413	-4.1005394752678077	0.0017505513620846083
-14.592740056436995	-3.5257893309384696	0.0019872264450103766
-14.447357486275042	-2.7957186035908554	0.0020131170184706343
-14.372973363428617	-2.0550389421277258	0.0020254423225311946
-12.905554995442197	-1.8149668613947441	0.0022028208710542247
-11.83488946589847	-1.333496502959979	0.0023476874593175651
-13.729151944641687	-1.5339263525647961	0.0020988816243234479
-11.904633957115532	-0.66879908699974211	0.0023269073229356739
-11.321561447242713	-0.34212892143521723	0.0024056037222428806
24.224179761231401	-7.629351471212404	-0.0011702160176060015
24.215461186523861	-6.7359666123908273	-0.001447890155752349
24.377502711946068	-7.2401184850235811	-0.0011732222229565252
24.353193749458612	-6.34702185315256	-0.0014490104637617514
24.484117313037032	-5.9557325674170345	-0.0014497191847968203
23.970122856631452	-3.9247598322577804	-0.0015310336997986067
24.301762120590674	-4.2106538094105792	-0.0015063642187626456
24.294189330052898	-5.4662176964454705	-0.0014525979751093777
24.608191996673362	-5.5622179456911907	-0.0014500231358458172
24.409749728155685	-5.0760923305583479	-0.0014524926861637451
24.518483899403154	-4.6840095756183189	-0.0014519952755902676
22.697097489726588	-1.3016733635423179	-0.0016304269065325128
23.736762383867973	-2.6788707801297997	-0.0015561937741162858
23.601545290830668	-2.0342441739553627	-0.001566983740632538
23.8696502275256	-3.4985847293103909	-0.0015418935334687565
17.298092289469292	1.4773803587580341	-0.0020739576264049925
15.817270640998462	2.297099232766159	-0.002204770610557918
16.506748788678664	2.3890175590893454	-0.0021165085128909892
17.73873344605197	1.944041296219581	-0.002004321356363933
17.564690911460609	2.5706863613856616	-0.0019908283357135924
14.631981221983393	2.5054727512668342	-0.0023446804593695888
15.473232879379589	2.9154892181865932	-0.0022022430254005744
18.545554553804454	1.6955911979247362	-0.0019326568904419524
19.670124026529258	0.45917769884469761	-0.001862106611126789
19.347419783326604	1.431583802306627	-0.0018652981520999878
20.577102373229323	0.24891534998647782	-0.0017841296552942056
21.417829896857612	0.086251892867549612	-0.0017162429223843241
22.273887552355681	0.10740513685476083	-0.0016495462464937731
22.86508693034137	-0.48312476174198427	-0.0016124004187161606
13.831246551722371	3.1094090869420636	-0.0023993430374877082
13.222459396983094	3.6080845604181597	-0.0024297988192402329
24.112966324620018	-10.907617388207141	0
24.323519842872638	-10.519826048337553	0
24.616548302384818	-9.1964696744344856	-0.00066626396808309475
24.366334878702109	-8.1441458869195511	-0.001166142434064654
24.497198826271148	-8.6665982565454431	-0.00067019588581744669
24.797161477288086	-8.8001502332993908	-0.00067005737937760078
24.527273400728326	-10.128419105389991	0
24.724164932879557	-9.7335157857109227	0
-6.5062078768108798	2.911101310186579	0.0030196280316328234
-7.2393068212503051	3.0443220901219981	0.0028410320363605754
-5.8257876425336352	3.5587420256027458	0.0030414716276967475
-4.3136304354314117	3.9304171351631991	0.0033413341988150027
-4.0032722349076302	4.0245672745525169	0.0034156971997307776
-4.5927048778149668	4.0956561045006259	0.0032021913848071706
-5.0499741496143411	4.0970174059704068	0.0030834527216534969
-3.722517633952287	4.114610486374394	0.0034868724504032453
-3.2762639415059733	4.1041084353698167	0.0034041327234177387
-3.5000119999999995	4.2588364328692769	0.0035223445821155408
-9.2209554842910002	1.5850657690663672	0.0026448605124914605
-9.9597170198484353	1.1503280536101796	0.0025510156337327015
-8.5083065330681578	2.9394823779521717	0.0026244963680384023
-7.7922698692695036	3.5796120634690607	0.0026544422675945211
-9.2069438274838795	2.5616645663462023	0.002552180940891719
-10.761893410292448	0.76205528639981779	0.0024450375487017335
-11.651855203045118	0.71503709222533485	0.0023161818467901806
2.1409084847404887	4.406485256501127	-9.1305799984806773e-005
1.8550890972521894	4.6371978089144861	0.00011511097063674118
1.5306768013091936	4.6494753465327898	0.00034709325866399016
1.2260324103556799	4.4906610611716262	0.00054757775085899872
0.90488323657395231	4.4688902100523853	0.00075408978533595707
-2.2241315617734703	4.4523459649304984	0.0025575152425827319
-2.3593634080402932	4.5681783809663816	0.0026014271637731117
-2.6026596682354333	4.6210729480383961	0.0027296095402731062
-1.5983357985669389	4.5914473806920881	0.0021622806612417349
-1.9112502734123111	4.8350003391822645	0.0022697159953177439
-1.3846987635761809	4.4762519828155769	0.0020666699654112663
-3.0641505296277884	4.2744370806161012	0.0031769773210940763
-2.9361710391548081	4.5073018289737012	0.0029889731922596347
-2.8034886033605071	4.6729262599599277	0.0028322051577816055
0.10395562003972271	4.2166981493322595	0.001240542138322077
-0.2028551125517418	4.3242443356503726	0.0014155393460031117
0.44894539358239322	4.706321344133606	0.0010386540522299788
-0.7237286963026357	4.5635408608286703	0.0016870624509603769
-0.97253005660692304	4.5422562202967995	0.0018260552753755403
-0.25948363027481058	4.5842197569493317	0.0014316938971590096
-0.45185487878622066	4.7141613854059363	0.0015266090709286208
-1.1909403765475339	4.6224314952912557	0.0019328628074933012
4.6986521651423825	4.0414874376017975	-0.0017320376551380628
5.0068704598873452	4.1423347976357219	-0.0019038860767783394
5.9113242398029318	4.1684330663495031	-0.0024468191229013855
6.3720340001505216	4.4249272317644071	-0.0026580384108209117
6.0860865344485253	4.396534454570574	-0.0024925129203421377
6.6392252901412592	4.4463114983329213	-0.0028201693526939626
6.9895704839978974	4.3477932916003814	-0.0030945852260928441
5.6130293629557304	4.2000991637756213	-0.0022562596249728764
5.3485867988345568	4.3417067397046898	-0.0020728998577313048
7.2620745982861123	4.1422200504618729	-0.0033791591127163654
7.5000101197933375	4.0250807392357917	-0.0036151635505167457
7.7631145928304308	3.907941387742039	-0.0035487634106890729
10.266601905406018	3.943748832179804	-0.0028630272008279443
9.7266532665340772	4.5082682903505669	-0.0028231507405062526
8.6118040004220155	4.1258423184124284	-0.0031874757610289811
9.1600709546368169	4.5444624319615112	-0.0029209001691360439
8.7196886811707017	4.5528884998292041	-0.0030097800263830039
8.2269604217306753	4.2295140334773027	-0.0032627090389585624
7.9305836302636123	4.2766697462059824	-0.0033413201042984996
7.7097911778944406	4.1422193341624896	-0.0034814383608420896
12.25104139106427	3.786956426629593	-0.002548445294091609
10.828700517229342	4.0966664635337171	-0.002725295638672953
11.630586621807101	4.0563437293844053	-0.0026011889436261841
11.260106182215228	4.4261797117515913	-0.0025902037917512914
3.681211899168594	4.6100079333296371	-0.0011062602972252934
3.9611865084097309	4.4939502225115868	-0.0012682489776521979
4.4974903834669488	4.4186072127500546	-0.001576942652474539
2.8308704813432195	4.6099628686353071	-0.0005762430650887039
2.4693856693904945	4.5708742563450322	-0.0003248516592906219
3.0951757729226537	4.8167700396047559	-0.00076360350469462785
3.4080722769682992	4.9123143621639045	-0.00096111411948806896
-17.923054757726135	-13.125146569267564	0.00060970760359690631
-18.143872034185243	-12.237413249241916	0.0011025578121608866
-18.102556111896348	-11.704952581744516	0.0011110972629060465
-18.172643030671871	-12.775236715689996	0.00061598816929535479
-18.327331243226368	-11.352126300001087	0.0011185164828339533
-18.545914472544425	-10.995430888460357	0.0011255108214027233
-18.677059420423959	-10.11168119416774	0.0014178318022545577
-18.873940632296538	-9.749071110133837	0.0014230283698444209
-18.77190144742486	-9.2340124218531212	0.0014304262268941418
-19.064463439642118	-9.3830802024426081	0.0014277327921277448
-18.7582392172814	-10.634975000000066	0.0011320847561966034
-18.964240801263212	-10.270868432975652	0.0011382428376506253
-17.923236482901146	-14.215938297584918	0
-18.191861668750278	-13.86585913960214	0
-18.188695487829136	-13.318145856857795	0.0006095758701804249
-18.454336217932152	-13.511145144448044	0
-18.658331757163264	-8.7259416233735632	0.0014936476346927611
-18.953450782265605	-8.8698807894217708	0.0014346364924988414
-18.99738557118642	-7.9988383727757402	0.0015000596098091233
-19.128617493017437	-8.5026361432216913	0.0014383754134946766
-19.297348222203379	-8.132390349529695	0.0014416561852294088
-18.846747920000382	-6.3432198646261666	0.001559987518957759
-18.688493281148485	-5.9403132050573602	0.0015807614582082168
-19.1939451960972	-6.5742914066613061	0.0015314073020011815
-19.310857305290387	-7.2603452463680407	0.0015047408950238702
-19.457879312824996	-6.8871081363239632	0.0015064061405718158
-19.157343804177675	-7.630959622761722	0.0015025705363048189
-18.646162286155523	-5.5047465948210936	0.0015941471218956806
-18.469714798708889	-5.1042762847310996	0.0016151845761738165
-17.739972538402618	-3.7553040131332942	0.0016932548073025275
-18.440551526993112	-4.2481850732930315	0.001632795579194177
-16.561113949165243	-3.1064084557273612	0.0017998955506529448
-15.983088576493094	-2.6718325135870806	0.001856955994977218
-15.267667430828658	-2.7773889689845408	0.0019264830398369854
-17.329879802494936	-3.1050527361818627	0.0017337536344841924
-15.117522168131252	-2.0481034115670047	0.0019452236243370164
-15.224042936625654	-1.4207808598599319	0.0019325612779332994
-14.749490005919787	-0.99689434915289954	0.0019788325390601622
-13.054396365139734	-1.0535418625770581	0.0021772729353457436
-12.542813787986779	-0.47027087160331493	0.0022348443181409447
-13.747961142956457	-0.70584992834505511	0.0020873422275808147
-11.978258547635342	0.032877478642420632	0.0022967643137100664
24.528620579878407	-7.7523535461605135	-0.0011695278090737182
24.524009258558941	-6.8482689264518104	-0.0011758554503798521
24.684043844986423	-7.3577886012567761	-0.0011725355781477909
24.663654773756676	-6.4539221566685665	-0.0011781204707348059
24.796396720162566	-6.0571982975200465	-0.0011800220273119938
24.395408754056273	-3.8205875085665806	-0.0015047890960029116
24.620358722313416	-4.2900888638307304	-0.0014511155628812512
24.725380006017037	-5.166597856340867	-0.0014499311448670075
24.922194663293848	-5.6582181949368975	-0.0011815648229438448
24.835645644465174	-4.7689928090777398	-0.0014494482888311052
24.938955324036137	-4.3695239182508896	-0.0014485824073147259
23.436728458225364	-1.0926066968851058	-0.0015767114406701577
24.17355979831542	-2.3607813492729823	-0.0015282965209691499
24.140818734873069	-3.1548004827332554	-0.0015266928066026884
24.370042488492025	-1.9934252501276732	-0.0015159854266288699
24.051621925809457	-1.5533511023858022	-0.0015363760365069649
24.482233529066189	-3.4289462576008045	-0.0015027629460492994
16.325564766934324	3.2532788928590577	-0.0020790097109806465
16.995006822988902	2.8844296973884345	-0.0020322020770849117
18.451080596729511	2.520431047480677	-0.0019060598139127112
17.890984894566753	3.1332759792535296	-0.0019276675247984164
14.799247163431215	3.1311542598265585	-0.0022676579528746132
15.645361939444534	3.6018854173086221	-0.0021260434288217513
19.218949163654905	2.2047350387811537	-0.0018486750944521149
20.12995247647736	1.387878897191265	-0.0017962929229505724
20.598327029800675	0.91450390272658832	-0.0017682231705641409
19.902684079876039	2.0508453685648056	-0.0017947102190237715
21.264103441609816	0.92865936329084808	-0.0017131409196223029
23.185880911259822	0.12062436443386476	-0.0015835154531179583
23.089932555389289	0.79754068020513547	-0.0015802333312845522
22.199016999204868	1.1735246964926707	-0.0016367184501985131
23.860995235909805	0.012724252274492365	-0.0015393171730137378
13.654121488440412	3.8761722443639068	-0.0023379501229214682
14.13482233958452	3.8354536920773317	-0.0022814078967113116
13.32546446624208	4.2293235866390164	-0.0023352100193539103
12.508306533068158	4.2197123459428809	-0.0024464122267202067
24.914134464258304	-9.3352363806770331	0
24.668582647333206	-8.2724424529589946	-0.00067376453622336561
24.970830415964304	-8.4007390189984577	-0.00067362578600881897
25.097124128305033	-8.933702210053319	0
-6.7687397451437619	3.6084239447356428	0.0028340557778478467
-7.2856686814971834	3.7774624950980598	0.0027076074600241589
-5.7304032665340792	4.4981720558448925	0.002824678629150494
-6.4789401648502709	4.5392523787192784	0.0026858616762823425
-4.2114914023951169	4.2382386407631136	0.0032631222002321107
-3.9182963973042351	4.293441570370538	0.0033384719563306301
-4.7328463026142238	4.5309231732398727	0.0030130502510586406
-4.366583349412374	4.4931055911860378	0.0031176187082091779
-5.1901155744135972	4.5322844747096527	0.00291744900462259
-3.677790053947283	4.3759710120276569	0.0033940422917885216
-3.2859946302276932	4.3759710120276569	0.0032995307705748198
-3.500011999999999	4.4931055911860369	0.003414266161851638
-9.9013612201743761	1.9818403026500286	0.0024967549011539764
-10.619901585837397	1.6592232869233565	0.002411356151628804
-8.9325548242597552	3.307017531608242	0.0025089904884988234
-8.2562209089965801	3.7811826316823547	0.002547887465894585
-7.9729578524637645	3.8643642852997315	0.0025790110210155304
-7.7509874295803316	4.0590082630123359	0.0025813419328217561
-9.9744412193121104	2.7660859973462504	0.0024128047151978698
-9.5723530237847019	3.265477981055446	0.0024189195856823735
-11.602797045590329	1.8215122355286728	0.002262532856043224
-12.51154288511969	1.413342924114378	0.0021690294257374291
-12.621719931767798	0.68163910474645006	0.0021882786538131526
2.2739632424510123	4.6699353554470058	-0.00018780044577026408
2.0782482410162126	4.7684171533569968	-4.5914650814167716e-005
1.9455804910146792	4.8797464173548075	5.3782488793867368e-005
1.7653407588747561	4.8800223454833924	0.00018863866303593204
1.3195048562128338	4.7986767485069048	0.00050475441403812426
1.4616573383136973	4.9090556253566815	0.0004135038229227
1.1395418271040243	4.800709671534471	0.00062695997021480505
0.62792922500440174	4.9351443385078966	0.00094958431025448395
0.9048538742006782	5.022939061199172	0.00079670859765993026
-2.2616711816122548	4.717044192168875	0.0024967069242126695
-2.4293014588000097	4.731926571507147	0.0025851901348340274
-2.5861981768564188	4.7354755177543115	0.0026748313319439887
-1.4321660883710603	4.6247840198314556	0.0020636812554235815
-1.5366978983415482	4.8350201889601783	0.0020738901521270303
-1.5675340359412575	5.037550465417624	0.0020432556379228806
-2.2099335738130499	4.9793371476594785	0.0023811058531320612
-1.7548187996058031	5.1993665096204609	0.0020938790928263827
-2.06772036623962	5.199349927088833	0.0022405198784715154
-1.2970264904146518	4.7025799195142097	0.0019753581688372384
-3.008092441015886	4.7069600190440255	0.0029460395859083059
-3.2559539761847338	4.666138547876594	0.003138309434808478
-2.6581715943271513	4.8259119917767421	0.0026798566531821234
-2.9388884073378398	4.8300501608267368	0.0028431571206978408
-2.8054638695522227	4.8540248571086719	0.0027522437068069855
-0.033824690018849246	4.5297260257286736	0.001310147784899567
-0.033843404998220528	4.8828654917793939	0.0012997446602134627
0.1225906001970984	5.1994660048102297	0.0012203455765470836
0.43549216683091529	5.1994825873418575	0.0010680197926677384
-0.89087255795140685	4.7490619710155473	0.0017531055472528774
-0.65964294227731679	4.8149783661812284	0.0016254158886345529
-1.0758685495640117	4.6890386127452048	0.0018596468768421011
-0.24450751942976792	4.8158816661268009	0.0014115179578565234
-0.42497358021756448	4.9435460813411449	0.0014953179631597981
-1.1819546634311298	4.7691870369681588	0.0019024049495969136
4.7211210878636702	4.2956840840030868	-0.0017174403443316298
4.9726038301237345	4.4648165883246671	-0.0018381315403180403
5.7977713145808112	4.4364315284429336	-0.0023122157111152408
6.4296440948551776	4.6867087232639175	-0.0026031983855866162
6.2242003646325532	4.6485199161553057	-0.0024981380996072305
6.0144609940508786	4.6732599191198441	-0.0023722782931997334
6.8077063968900884	4.6630281972448611	-0.0028399224910758405
7.0941937281861378	4.5600770707371545	-0.0030757633192659071
7.262513465453722	4.5240429025376008	-0.0032151258553069976
5.5983972313649204	4.6484867510920509	-0.0021505108570167688
5.1768453666778784	4.5708635441605825	-0.0019356604438373526
7.500010494613246	4.259358600343794	-0.0035198183064377338
10.494065330640527	4.4800314457085131	-0.0026981650164469642
9.9583165831675977	5.004134145175283	-0.0026503041228953992
9.3993444037784624	5.0483313452915395	-0.0027186755297937599
8.3694488128213766	4.4936350704426378	-0.0031179490410658275
8.8691153136095018	4.8751471161506634	-0.002860536175951276
8.5419639126165645	4.8604479915016281	-0.0029259356101553574
8.0144190347833604	4.5636478148634305	-0.0031874002181933236
7.8024138715847444	4.5467758362919888	-0.0032671316248762093
12.089338256628086	4.2637321970966786	-0.0024975722612024919
10.87883748481806	4.603061272099346	-0.0026118264647533519
11.771113314726623	4.5397848194544084	-0.0024953443919430458
11.270660377490472	4.7013504861057642	-0.0025347516725152757
3.8962345433086023	4.7899847074783812	-0.0012263873518990286
4.1668549012343705	4.7165612874948515	-0.0013741313746207058
4.6931943352733319	4.5493391332721194	-0.0016725244070225453
4.4057110980919783	4.8061016829489862	-0.0014959448269321271
2.613082064485849	4.7735540981242019	-0.00043542064578105808
2.8604928412711264	4.9442516792670395	-0.00062401924309833266
2.3911436180121557	4.8852281694383297	-0.00027979010199439619
2.938704699901451	5.1996152475948838	-0.00071693901626058878
3.2516062665352679	5.1996318301265116	-0.00090561331391764209
3.5645078331690847	5.1996484126581404	-0.001066918009952173
-18.441611604414149	-12.963570538565858	0.00061585558125452965
-18.416086521133682	-12.421024239096525	0.00062204318426141414
-18.377933592881217	-11.883784808891681	0.0011104052460646496
-18.688301008082121	-12.604635228951139	0.00062190979764827829
-18.605787835599322	-11.526125290412043	0.0011178236573914856
-18.827365355729953	-11.164543640357058	0.001124817441434732
-19.163856474411801	-9.9032220977746093	0.0011439896741240003
-19.357025431859402	-9.532147983032111	0.0011493299386984152
-19.248569807367943	-9.0138199554699696	0.0014319536595840188
-19.543688832470306	-9.1577591215181844	0.0011542683738519947
-19.042598658614011	-10.799150000000051	0.0011313910691151722
-19.251422182102424	-10.430055671783519	0.0011375490826472561
-18.710580178156441	-13.151904361441741	0
-19.426203654890926	-8.6414028494642547	0.0014357037177573286
-19.459591572808794	-7.7592561888011913	0.0014444871146658941
-19.597310873220334	-8.2659423262836373	0.0014389952795033757
-19.761839341439909	-7.8875527548406463	0.0014418376665395998
-19.224347087947191	-6.1661354936799269	0.0015398675393256162
-19.042244068173829	-5.6908363770312125	0.001562871344122425
-19.598365042453771	-6.5113619842688406	0.0015076760286799214
-19.6152981239374	-7.3833473213161671	0.0014468797825764456
-19.764420445865362	-7.0047782525571751	0.0014488357152887732
-19.906913114488834	-6.6236642983298371	0.0014503624203290346
-19.164670411267426	-5.2692488286032875	0.0015636751289252755
-19.245170224466762	-4.5420071459738907	0.0015712284609225309
-18.358616612155256	-2.9650980433415639	0.0016536135424265823
-19.079113230336709	-3.3233268964118192	0.0015975173558338491
-16.776932140862606	-2.1842510806406721	0.0017863158714183194
-15.856845061177122	-1.9597706091289386	0.001871283505616733
-17.737676556934954	-2.4533591100895071	0.0017043122075944815
-15.785088270405302	-1.1206002618110307	0.0018746667293426632
-14.367017663736551	-0.44431076521784996	0.0020124583790709751
-15.53881273598452	-0.3151784654923025	0.0018889689494066316
-13.214939099276872	-0.23225641351832874	0.0021424262724120398
-13.851153820631131	-0.011354040568134272	0.0020614228836074626
24.833061398525398	-7.8753556211086195	-0.00067710868506685215
24.832557330593989	-6.9605712405127882	-0.00117517053560138
24.990584978026771	-7.4754587174899676	-0.00068022895169291312
24.974115798054708	-6.5608224601845677	-0.0011774374472201725
25.108676127288081	-6.1586640276230549	-0.001179341048981556
24.715343164828525	-3.8944501872603898	-0.0014498569779739009
25.035277575600755	-3.9683128659542066	-0.0014473379754981095
25.0410102838784	-5.2571033821233764	-0.0011827535186800812
25.236197329914312	-5.7542184441826034	-0.0011808860379181963
25.152807389527208	-4.8539760425371492	-0.0011835927182347232
25.257551925758886	-4.4489589726710372	-0.0011840869755426538
24.139507185871711	-0.78199207449015817	-0.0015274927406955983
24.701522664408984	-2.2457679617171999	-0.0014946238097998
24.635313799109131	-2.641416539585574	-0.0014976486954221791
24.562209997952866	-3.0358493542322087	-0.0015003876556026834
24.760816425990662	-1.8490241390166373	-0.0014911680217403742
24.813177022400005	-1.4513059234956249	-0.0014873440020072486
24.392083781243471	-1.2014556867573916	-0.00151326136818764
24.803408293767156	-3.4972140612808165	-0.0014482227433046675
16.211585515930068	4.2815596552470021	-0.002010852632311677
16.912911624573027	3.7423863087053597	-0.0019835561013931179
18.81854674100013	3.1280371971914489	-0.001843243635297804
17.719106690315503	4.0471463528021037	-0.0018877930118822463
18.552788378303802	3.7865120205586216	-0.0018310974927773216
14.871370871686729	3.8647482070883377	-0.0021901365989655482
15.376828292094551	4.4012877721777297	-0.002083209256767225
19.516063739899888	3.2610283119222307	-0.0017780804960415917
20.82895005042171	1.6110917282727515	-0.0017313552848233272
20.370555760892039	2.5726418388120487	-0.0017369745465583531
21.518882975858844	1.8609199387239834	-0.001670549979990014
23.07241662514981	1.5885760212156959	-0.0015668120462632867
24.012722564146348	1.1576978804680407	-0.0015136929161182551
22.412383398033164	2.3906324007530584	-0.0015922593722003131
24.467480668245027	-0.418429076640009	-0.0015039675466894918
24.589197580216766	-0.031814511103045562	-0.0014929202872991103
24.370969214813957	0.37306239030392363	-0.0015021751385740352
13.787297101664651	4.3398483865508144	-0.0022648341539087805
14.591764867069866	4.7092323506620364	-0.002132303483476791
12.938384268772163	4.5044127272163044	-0.0023473882074487957
13.294154617470779	4.7031640744688543	-0.0022763435867553783
12.642910575424049	4.5848111769129218	-0.0023728848485344415
12.430186431643063	4.6511665128452542	-0.0023893686917527005
25.13750221717239	-7.998357696056746	-0.00067696973606035744
25.273078184595416	-8.5290355850378994	0
-7.1963112538040512	4.3215971426197139	0.0026178823376162195
-5.4086959041208686	5.0449307940327852	0.0027165734397985317
-6.3541133305491115	5.0588857452584017	0.0025788436832999977
-6.7397241530004752	4.8312817490226347	0.0025803839496774238
-4.012569308614566	4.559198786869187	0.003188773358976711
-3.800762706580413	4.5497619001785194	0.0032651592001395101
-4.8800898232525816	4.8684110486229164	0.0028588142505128773
-4.5477766740059931	4.8492436924769313	0.0029273948759386678
-4.0793693467619114	4.7604171915919657	0.0030737364677573837
-3.6359793410864358	4.6141713295377356	0.0032947001248068144
-3.500011999999999	4.7273747495027969	0.0032918710295374381
-10.486348966019699	2.3229724062890256	0.0023803912007534607
-11.071220247108236	2.6640365942019839	0.0022730634324887324
-8.7585570173846428	3.8406779713586814	0.0024638528786314409
-9.2104439746689923	3.7947124381192836	0.0024062483657462923
-8.5083065330681578	4.2197417489859497	0.0024445689206744627
-8.2530081924416816	4.2198536949055336	0.0024804711440028029
-7.9958236651453314	4.158701339211138	0.002527761518661395
-7.7698991666651329	4.5398068717495708	0.0024935833301969698
-10.254442045823819	3.4030979491665825	0.0023115194666916555
-9.9913746488164268	4.047287544115882	0.0022740673036997032
-11.755249493280106	2.6184228394402456	0.0021892779181394433
-12.381123035791372	2.338674858167245	0.0021334957922118586
-13.122063883418511	2.079291894170737	0.0020639578366951866
-13.17998544126513	1.1673026526799939	0.0021002261409426202
-13.331128503483299	0.47123725289555596	0.0021080679308243333
2.2109041902610711	4.8797604784497439	-0.00014537526744883835
2.0890575513940028	4.8797540210651915	-5.4070138275553817e-005
2.0782364402595377	4.9910897424475547	-4.5756404026198836e-005
1.9217824659156035	5.0512940518886227	7.5745034859519108e-005
1.7419861639553369	5.011060534384475	0.00021195500771056271
1.6088830309923297	5.0110534804507543	0.00031243611652090819
1.2959832624770202	4.9771075733387757	0.00053967634384039659
1.491540394997299	5.0968746318602403	0.0004091569974743209
1.3848083753058134	5.0708369713552468	0.00048709571267598024
1.1395287724889029	5.0470417524930786	0.00065511810299041329
0.74839373346473226	5.1994991698734871	0.00090952497142515721
0.9048445167816408	5.1995074611393015	0.00082398720689612532
1.0612953000985492	5.199515752405115	0.0007325092302112278
-2.4588313343624186	4.8976051201912796	0.0025406357532163468
-2.552888740172357	4.8461525708584512	0.0026120880099742799
-1.4110695650275646	4.7792827241822886	0.002020347095787604
-1.3636821865583311	5.0172082981988062	0.0019478353582967978
-1.441917232971986	5.1993830921520896	0.0019476307872349494
-2.4588399959054592	5.0610427934968909	0.0024776939149268582
-2.3806219328734368	5.1993333445572052	0.0023868341689980135
-1.6817639754474836	5.368971544228625	0.0020192602498196096
-1.7974393837642435	5.5	0.0020366525490990591
-1.5082508629723439	5.3479369035074269	0.0019464958112724406
-2.0287902003977631	5.5	0.0021342948186125377
-2.260141017031283	5.5	0.0022301294436422618
-1.2854471401446772	4.8350335042455228	0.0019443300450289836
-3.1149485909859154	4.8003756273922162	0.0029688305870102048
-3.2029992114284687	4.9116940935564672	0.0029641554784636394
-3.358431579618653	4.8954856078511488	0.00308056063043079
-2.6234273090313645	4.9268896176453234	0.0026175605365123026
-2.7014625964242533	4.9997877671985149	0.0026285218895420637
-2.8928912559491673	4.8994307373998947	0.0027816456896014113
-3.0081054871975588	4.9531329668440414	0.0028212638079965244
-2.7933206854879016	4.9890412873158754	0.0026830947196197432
-2.8625887458237234	4.976962409777018	0.0027268630300411345
-0.26852767652906762	5.0356297811612878	0.0014118848746778733
-0.19031096643671855	5.1994494222786019	0.0013672423664637093
0.28340539449388857	5.5760829907425213	0.0011612038716138774
0.015916147971522465	5.4680485913343313	0.0012697867528334694
0.66296881035055688	5.339109714951074	0.00097006133758498517
0.57639104823711729	5.4780082854741448	0.001027555462297543
-0.89432593016828987	4.9435212075437018	0.0017279084337480091
-1.0712019502226104	4.821915459153586	0.0018359962853377609
-0.50321253307053548	5.199432839746974	0.0015112309863980788
-0.81611409970435256	5.1994162572153453	0.0016576119587000053
-0.346761749753627	5.1994411310127884	0.0014393822455280936
-1.1671120043277883	4.8909496973364144	0.0018734450843800295
4.8547420810419819	4.5875949976862183	-0.0017565917870280342
4.972065756503679	4.7050528220367509	-0.0018035518039550868
6.5370904102012002	4.865931491334071	-0.0025967308256022261
6.346757342162646	4.8785297270780257	-0.0024888248621410063
6.1483407830335173	4.8365966064275234	-0.002395880056056589
5.911287720064176	4.8575367403794587	-0.002265942173458687
6.7489250093655073	4.8640176675820435	-0.0027179822825412901
7.0115313696520154	4.7110635923648774	-0.0029491046977641617
6.9296722645360171	4.8332525957167372	-0.0028382371445738104
7.1759642311467076	4.711548454428061	-0.0030587584485990927
7.3771838301333057	4.6307298452702517	-0.0032481891552737104
7.5000108694331544	4.4936364614517963	-0.0034144385637338839
5.2072622966365163	4.7989761752618749	-0.0019118416806508686
5.5983775638164417	5.019600575483179	-0.0020658738758459853
5.3637036744309938	4.9764605461972469	-0.0019582885220758069
5.0788520658127849	4.7790890831360553	-0.0018484696511536958
10.421643216434639	5.0897210718957391	-0.0025634874262893711
10.189979899801118	5.5	-0.0024880506068368732
9.726653266534079	5.5	-0.0025387790119799302
9.2633266332670381	5.5	-0.0025876122559776943
8.0779746151523479	4.7666048080608769	-0.0030728896037155334
8.5787238237910799	5.2057345141625273	-0.0027774370870826824
8.7999999999999989	5.5	-0.0026359265808559812
8.3965295247560903	5.153863979928877	-0.0028265856326223793
8.2583871229637698	5.0242414828476063	-0.0029097466428783655
7.8906055679133624	4.7365670974938494	-0.0031409416641736774
7.6339813218345576	4.6107751776674801	-0.0032993544076975337
7.662197211886923	4.7864835283564782	-0.0031921054321128683
12.147919040858977	4.6809137591025527	-0.0024208809195233492
11.116633166335196	4.9296177950229865	-0.0025093135419605003
11.744870114447281	4.8570675784290875	-0.0024415031190043322
11.375597559594658	4.9559453287648738	-0.0024706208127428259
4.1184182709262469	4.9610424986130646	-0.0013405856197606474
3.8774093998029024	5.1996649951897682	-0.0012219075256616303
4.6596854375716674	4.7822941194193191	-0.0016307324209025595
4.817273569772361	4.7493271713197922	-0.00171648956697175
4.3588811281623112	5.0265771004299848	-0.0014581568621040723
4.581448985321102	4.990996139836172	-0.0015703859473882803
2.5475876188785906	5.0132168816798206	-0.00040397181810018681
2.7040360735339783	5.0571654984878949	-0.00052497967544583117
2.7822539165845419	5.1996069563290703	-0.00060480747732863523
2.2606418759208768	4.9602891964648954	-0.00018453294847610679
2.3929585732673169	5.0472358782895403	-0.00028842759631720255
2.8997727388489207	5.2830906534957522	-0.00071004706189343829
2.9996142055180286	5.3468922467747655	-0.00079003395692939943
3.2012558857558324	5.4027068927849635	-0.00091405441163732977
3.4344440780771546	5.5178839503526937	-0.0010411583988952976
3.7209407944182638	5.5359475091129822	-0.0011658197832243185
-18.960515495030567	-12.788246218805776	0
-18.653311073866085	-12.062617036038853	0.00062787221791236331
-18.928688554850954	-12.241449263186032	0.00062773808786989829
-19.204066035835837	-12.420281490333235	0
-18.88424442797227	-11.700124280823005	0.00063347494539859402
-19.108816238915477	-11.333656392253761	0.00063885114420285253
-19.453772316527019	-10.057373085415341	0.0011432960858979472
-19.649587424076643	-9.6812157636215783	0.0011486367471057379
-19.723789816764441	-8.7801695557068342	0.0011588097821637877
-19.838807857572629	-9.3016982875663672	0.0011535758003283891
-19.326958099946616	-10.963325000000038	0.00064400069076402057
-19.538603562941631	-10.589242910591393	0.00064892355713856383
-19.897273524237313	-8.3994943030375975	0.0011629589939923532
-19.919738942584413	-7.5063493962642855	0.0014442405267190309
-20.06408711007105	-8.01584932088012	0.0011667208383315344
-20.224179761231447	-7.62935147121242	0.0011701001307887187
-19.732271700862555	-6.1332212461205238	0.001508401588472803
-19.564920503102321	-5.4495933168997066	0.0015337766639922517
-20.042732725160601	-6.2401215496365436	0.0014514625108724703
-20.070961578905727	-7.1224483687903781	0.0014462078990280245
-20.2154611865239	-6.7359666123908246	0.0014477460873480326
-19.531529837689714	-5.0281297051023728	0.0015437158260029459
-19.821846406741578	-4.2937132038967603	0.0015358895770872171
-19.808863279258315	-4.6983330653836539	0.0015310442182132748
-19.634427708799539	-3.8441665577370632	0.0015535909647982841
-19.037203374395816	-2.5327055201698334	0.001605202476625648
-18.056274413610154	-1.7334553581431529	0.0016802199497649422
-19.558092060027526	-3.1289551103387714	0.0015655823351552907
-17.332573364112623	-1.7203793061104515	0.0017387074717398552
-16.617205463501396	-1.250742052921368	0.0017985924405400644
-16.199887483010158	-0.5534032300577908	0.0018299960851954364
-14.484602436947291	0.21735949320292314	0.0019862061650106808
-15.203302309043993	0.5358325687577703	0.0019045329517480781
-15.980173681349108	0.41572646192740803	0.0018336729040375624
-13.999042205966012	0.75855280854652296	0.002022706416309025
25.297126111067112	-7.5931288337231759	-0.00068008984798687976
25.141105402629034	-7.072873554573766	-0.0006831260228998226
25.449653474664071	-7.1851758686347598	-0.00068298680771003016
25.284576822352729	-6.6677227637005707	-0.00068580065010876443
25.420955534413583	-6.2601297577260651	-0.00068825364661381165
25.550199996534754	-5.8502186934283102	-0.00069048588490952696
25.124583058468101	-3.5654818649608364	-0.001445719387976557
25.355211986373014	-4.0421755446480097	-0.0011842407828696062
25.356640561739752	-5.3476089079058813	-0.0011820770676638577
25.672270839601076	-5.4381144336883898	-0.00069249829410109748
25.469969134589228	-4.9389592759965559	-0.001182918738198037
25.57614852748161	-4.5283940270911822	-0.0011834155974921653
24.897037038289767	-0.6534311691835607	-0.0014787836302110296
24.858588504092118	-1.0527344639753933	-0.0014832830840438645
24.958675424810711	-2.6984339187225106	-0.0014438627362655179
25.025830131043413	-2.2971332183131592	-0.0014411513516478375
24.884527283637929	-3.0985014878640973	-0.0014462223271508119
25.085970946361975	-1.8947216267168736	-0.0014380887718465289
25.139079551291452	-1.4913217224027031	-0.0014346825407956366
25.206844569322968	-3.1611536214959948	-0.001443734640580085
17.038816706584765	4.5950158172429081	-0.0019090019715898112
16.371649104173258	5.1074279674580696	-0.0019245673609583674
18.362164232582732	4.638274434831926	-0.0017958288434977608
17.682070206755501	5.1801492461548175	-0.0018123932246986493
19.529226976509701	4.0946301120232453	-0.0017362187397667983
19.205583625787057	4.8629530997456722	-0.0017184021907302727
15.500004388804713	5.5016934669318411	-0.0019632634523012917
20.295166784444174	3.6656304831330133	-0.0016990727884097158
21.02747136010122	2.3502970334583275	-0.0016934245594942834
21.155708559198505	3.4919286556546436	-0.0016432905229300458
21.603976645426847	2.7358057531311299	-0.0016383697402796492
23.44583429303912	2.2861453466937851	-0.0015269640543269986
23.840666707302688	1.7778787676615482	-0.0015132334614733666
24.440910136323442	1.5456388558639866	-0.0014808188371190603
24.583934774458989	0.75841885527237773	-0.0014841317130708772
22.521076991822746	3.0549823236856741	-0.001565904726887542
23.193884899414407	3.032518198650437	-0.0015237421750929306
24.928510913196973	-0.25351767077185872	-0.0014740593625102965
24.953000541566546	0.14688421373404736	-0.0014689529635903591
24.970498463620451	0.54765251804135695	-0.0014634804950036336
13.631250806554863	4.9321636341907604	-0.0022077220870186992
14.752503051818749	5.5592563804737098	-0.00202225581782247
14.005001714832785	5.5016934669318411	-0.002097512655607512
12.891203063275576	4.7640301899971789	-0.0023153234298336307
13.275100413195455	5.1552504875921841	-0.0022157345655647448
12.955708551034803	5.019894089720907	-0.0022702350596384715
12.508306533068158	4.8598572929659358	-0.002346635130964822
12.343556415829196	4.8564707561383109	-0.0023671192015144961
25.441943035819396	-8.1213597710048475	0
-7.4215834136410042	4.6973426340079545	0.0025126821427095321
-7.1185081663351966	4.9303378585633499	0.0025068592946504977
-5.7304032665340792	5.5	0.0025372697752217457
-4.8049999999999997	5.5	0.0026321660965051607
-6.6558065330681577	5.5	0.0024357365114046374
-6.8693650816674534	5.2007173607463342	0.0024802888937928602
-3.8882820177323789	4.730965375066174	0.0031429115651978065
-4.5891374574454584	5.1978280788139219	0.0027765002386730994
-4.4041349163693058	5.1495210012547599	0.002824725879169189
-4.2626142802576048	5.0209464178353285	0.0029081601144633272
-4.0653688747220711	4.933810461466873	0.0029906215190557799
-3.9091747160518366	4.9231769042969722	0.0030333433685275062
-3.660200294619286	4.7894296461559804	0.0031887970104772863
-3.500011999999999	4.9616439078195569	0.0031442367759658574
-11.450659667158675	3.2325902938573918	0.0021784043893328725
-8.7727586883061583	4.1221907603120664	0.0024222581224624599
-9.0623506133110272	4.1783525239737793	0.0023757337745827002
-9.6590869326972157	4.3538354323751278	0.0022776549631949279
-8.6359376531115633	4.3686276531052419	0.0024049053788432672
-8.4412671673478918	4.3922944488640576	0.0024272338889017027
-8.0813598211990154	4.408835418646909	0.0024734645688328418
-8.2101891541287433	4.5265459323542725	0.0024367301668702661
-7.5812750688338726	4.8290661809243511	0.0024663817745378303
-7.9931043792366827	4.6347818520447852	0.0024470567469876171
-7.787281777524103	4.8087252486671552	0.0024432679193341967
-11.12730558130783	3.8483394988203625	0.002161714104250837
-11.026459929810061	4.5212024329397389	0.0021063057720447555
-10.377054973075204	4.724149656882183	0.0021530611865554672
-12.132351434501633	3.2828288967131702	0.0020967803217515975
-13.209197389341067	2.7717353507893452	0.0020160152221101002
-13.762665277106844	2.3562396200556885	0.0019816853975829912
-13.68619392395348	1.6684056741118292	0.0020217854687017691
2.1659937443348412	4.9609547693233553	-0.00011264884980894158
2.0391182201297684	5.0953276212237757	-1.5015224464018923e-005
2.1448717468945899	5.0513058747283006	-9.76677251112479e-005
1.7536543910059523	5.1166941492547853	0.00020816950028316851
2	5.1995654999999994	1.798946503515167e-005
1.8435492166830916	5.199557208734185	0.00014251012450978344
1.6479907321792564	5.1053011989595625	0.00028903478418668458
1.5697641335527317	5.1280717543504721	0.00035139748515797292
1.2568646729462389	5.0883158085048512	0.00058254181331602619
1.4524222583908202	5.1995364805696491	0.00045223062205095211
1.5306476500492745	5.1995406262025572	0.00038851197800188138
1.3350877750451753	5.1315224503616479	0.00053320080635129547
1.3741968667323661	5.1995323349367428	0.00051452437797539136
1.2177460834154576	5.1995240436709285	0.00063104511525527765
0.8266115625847914	5.3422034872647224	0.0008919844455116308
1.0495374467769016	5.3545721156805834	0.00077699005496962041
1.2299288515174229	5.3511236824351123	0.00066357275675263849
-2.6152893129520054	5.0333669359181954	0.0025690367372969412
-1.2629353788939062	4.9601042012150716	0.001909126298927138
-1.2854664496550778	5.199391383417904	0.0018746761491478456
-1.246347146364567	5.0747149672383944	0.0018798988779854561
-1.3866622958386861	5.3016064502787206	0.0019017370711322896
-2.5464756629666931	5.1004045118836645	0.0025060104757435408
-2.5370727161903455	5.1993250532913908	0.0024610187984667985
-2.4843960468106978	5.345131917534963	0.0023811360376388979
-1.5660885671307239	5.5	0.0019390869743987679
-1.5969827749444532	5.7651679520428365	0.0018915877071852937
-1.7974393837642435	5.8697499228562862	0.0019433799896917273
-1.4504131588139639	5.5	0.0018899514747342519
-1.3988628478270566	5.4171653943525984	0.0018843896764675727
-2.3291997055177767	5.7808420731656156	0.0021643680184742446
-2.4891176310688725	5.7175165115644431	0.0022447840602217114
-2.4914918336648029	5.5	0.0023252502126067261
-3.126306683999839	4.9418525032149709	0.0028982402770118183
-3.225523587641328	5.0120807087765105	0.0029156870998520751
-3.1642048390638178	5.0150303911270164	0.0028772750207755465
-3.4081390181432445	5.0436446664516694	0.0030129809279476768
-3.3153402665340779	5.0762548157890102	0.0029279209871412733
-2.7715822689623413	5.0600922187708859	0.0026380974455327564
-2.7326317626462195	5.1156727123275765	0.0025925154703586297
-2.6397940723924962	5.1232305820199224	0.0025426004026180117
-2.9350501143275074	4.9712084010685551	0.0027699695685794068
-3.0877270972333797	5.0146734405987381	0.0028333107454246165
-2.9964844597125886	5.0146782760936048	0.0027814179828231323
-2.8371343747329747	5.0425065815824519	0.0026808796754016454
-2.8988638138745197	5.0371959793474481	0.0027164543858415996
-0.26854805026618433	5.4200689249998311	0.0013931659541153733
0.53899119054783295	5.7496777543971245	0.0010743319362018775
0.27589523961552886	5.8849564902314366	0.0011762769116153691
-0.2104849968388004	5.6468346369004401	0.0013583323767317338
0.88817456689912921	5.4928439449583504	0.00089254868223322169
0.80642387400514881	5.6889915984891104	0.00096714134220772996
-1.0507815931136109	5.0355883248322151	0.0017919026019217947
-0.9819497034894239	5.1033064582943082	0.0017484489544401743
-0.74384603678315064	5.3424994783578672	0.001607877844999129
-0.54683640191372751	5.399961131803968	0.0015145815835267396
-0.97256488302126098	5.19940796594953	0.0017299422284895627
-0.89434414963748243	5.2873107193739273	0.0016820259184971566
-1.1578464635188739	5.0087572279677799	0.001848703707831403
4.9581631144778697	4.8272436347288465	-0.0017790444809420135
6.6330183167032217	4.9723097385203774	-0.0026060243477124623
6.4588561715373194	5.0328645733884319	-0.0024905822035628023
6.224180429581696	5.0246813361521347	-0.0023748306129223419
6.0677203662396213	5.1997810729111658	-0.0022425431994787986
5.754818799605804	5.1997644903795379	-0.0020967374923789401
6.8223978923732851	4.9432244010168986	-0.0027227990704952413
7.0653986300436094	4.8332597886712758	-0.0029215394832924502
7.011518418135263	4.9554502747925753	-0.0028242659378979454
6.923905048987498	4.9802145120601553	-0.0027614767174943015
7.2830050202313084	4.8363710104934565	-0.0030644966228997855
7.3936778492272737	4.7864839579591836	-0.0031753126993061881
7.5000112442530629	4.7279143225597977	-0.0032930041941530452
5.1349392351808794	4.9193206836265562	-0.0018545249710360966
5.4419172329719867	5.1997479078479092	-0.0019508412546862047
5.2854664496550781	5.1997396165820948	-0.0018775669065716639
5.2072125097875572	5.0611153166631828	-0.0018658536556804433
4.9967244352152207	4.944020784482742	-0.0017815056915706357
10.653306533068157	5.5	-0.0024385774912978704
10.494237406797509	6.0523650307238412	-0.0023227097262954856
9.9402204883433622	5.899148294804986	-0.002406483636684264
9.4949899499005586	5.8172942349484664	-0.0024659541634280643
8.862208475697436	5.892618591486257	-0.0024856935786982544
9.1671845959894078	6.0338286981462685	-0.0024202530277679882
8.0627792269039862	4.9378424970509593	-0.0029912290152713308
7.9075923029891211	4.9255667661465221	-0.0030344094191909173
8.5683366833664785	5.5	-0.0026571322786303792
8.3947460857500484	5.3317989495467684	-0.0027459063235549014
8.5759265079009808	5.7165692714481935	-0.0025680665650013633
8.2108289462538941	5.1912887052650065	-0.0028355467511178003
8.0575144352555412	5.1096724360126586	-0.0029015599099557602
7.7927412310969491	4.8991462951140798	-0.0030814777948710865
7.5000114316630171	4.8450532531137984	-0.0032221850262909198
7.6367387416138222	4.9617304312722146	-0.0030907856672319285
12.089487897121366	4.9570846342067156	-0.0023810111920869125
11.116633166335196	5.5	-0.0023888169479935077
11.348296482968717	5.2148088975114923	-0.0024218006522074035
11.573309867071909	5.1252543346717987	-0.0024129547161996366
11.811623116235756	5.1683569798800741	-0.0023766087038343958
4.1903109664367193	5.1996815777213961	-0.0013694978717316117
4.1147849049595422	5.4246386869185796	-0.0013307505178032746
4.7763459664384742	4.9393740690173829	-0.0016724244375133138
4.8943536596135369	4.9323732291900129	-0.0017323131405911909
4.5032125330705357	5.1996981602530239	-0.0015150851155743405
4.7380438975416839	5.0512122508919717	-0.001640733373628603
4.6596633163874444	5.1997064515188391	-0.0015877174122241576
2.5351965473695564	5.1176228189258328	-0.00040193489434007542
2.4302436668717062	5.1238703192711093	-0.00032082197437100478
2.6258031332676337	5.199598665063256	-0.00048058033177065547
2.6837821882142987	5.3086539539768163	-0.00054392844110288637
2.7630459742582971	5.3350761865982443	-0.00062011230390587955
2.2346840325494215	5.0513106344202496	-0.00016719091359596996
2.279586408577678	5.1223900599497494	-0.00020420786690317826
2.9232673536574896	5.3721515543260683	-0.00075160159172137574
2.8443561995286406	5.3566627144392536	-0.00069153035445500646
3.0168266928238738	5.5015022100466382	-0.0008488038595169888
2.9388684431438081	5.4752997151605669	-0.0007990999953372557
3.2620223007584834	5.5365050199804227	-0.0009703684527500782
3.1250197012971408	5.5896537149232133	-0.00092432958043910801
3.576531893508768	5.6752640090531612	-0.0011182935756762959
3.4030300679907479	5.7760615008839853	-0.0010673354673453666
3.2312234940919868	5.6801919349769063	-0.00098793723509792955
3.8173327857028827	5.7803648641373044	-0.0012141903137243986
-19.162701020345221	-11.874123271233973	0.00063334012614684083
-19.44115761271819	-12.048122261644965	0
-19.390267122101005	-11.502769144150472	0.00063871568903328744
-19.611317541279227	-11.127500000000033	0.000643864652038199
-19.743688158642236	-10.211524073056077	0.00065361980769794892
-19.94214941629388	-9.8302835442110474	0.00065808959586701138
-20.021375978637916	-8.9189362619493817	0.001158118034838299
-20.133926882674945	-9.44563745361455	0.00066233316089728657
-19.825784943780842	-10.748430149399272	0.00064878698628767809
-20.03360400075745	-10.365675060696816	0.00065348275522355778
-20.197236175254247	-8.5330462797915239	0.0011622682680544143
-20.377502711946107	-7.2401184850235971	0.001173101655830717
-20.366334878702148	-8.1441458869195618	0.0011660313195020035
-20.528620579878439	-7.7523535461605242	0.0011694119961008244
-19.859558498786015	-5.7528011072109839	0.0015087297694103402
-20.171837905911538	-5.854266837314011	0.0014521485640302454
-19.980186663432448	-5.3702174471997459	0.0015087520578887313
-20.353193749458651	-6.3470218531525546	0.0014488599224349256
-20.484117313037064	-5.9557325674170274	0.0014495597321223257
-20.524009258558976	-6.8482689264518264	0.0011757301821798967
-20.663654773756711	-6.4539221566685807	0.0011779904620250077
-20.094119450294347	-4.9855868047758198	0.0015082443184759678
-20.201322154341145	-4.5990263421588899	0.0015073758460993284
-20.301762120590691	-4.2106538094105632	0.0015060572844090665
-20.092947361681588	-3.5480885121362173	0.001526414988882191
-20.395408754056287	-3.8205875085665646	0.0015043750740160635
-18.842886707235429	-1.7651902894027571	0.0016205885021113547
-19.844914522749018	-2.6989155942572953	0.0015485340810532651
-19.797448020531554	-1.9078504335239965	0.0015534743575224489
-17.640157290987482	-1.065164593127881	0.0017103043232613827
-18.655029041696228	-0.82319390332127096	0.0016303838714826452
-20.07485769238836	-3.141380556967337	0.0015308074650085171
-16.824777251607109	-0.23202551348406097	0.0017702938684788993
-14.403931874458369	1.3624760642929308	0.0019596299459741714
-15.183082586516916	1.321673372499919	0.0018836776844081294
-15.964547185003211	1.2694110111793468	0.0018134256516988722
-17.009644168355944	0.38151854402166741	0.0017444426290935998
-16.666980193776723	0.92299198559972384	0.0017618531952294295
25.603667244107466	-7.7107989499563629	0
25.595037846650754	-6.7746230672165879	-0.00068566136578950617
25.758201546699127	-7.2974781826957313	0
25.733234941539084	-6.3615954878290903	-0.00068811433467322531
25.864202663155211	-5.9462189426740313	-0.00069034658602616639
25.987901117462417	-5.5286199594709133	-0.00069235904814120774
25.445757823169068	-3.633749668640843	-0.0011840585791063217
25.675146397145241	-4.1160382233418122	-0.0011835721352890956
25.787130879651219	-5.0239425094559653	-0.00069429185739726374
26.104292624713231	-5.1089257429153907	-0.00069415270343343527
25.89474512920431	-4.6078290815113299	-0.0006958676096923041
25.99508080791745	-4.1899009020356175	-0.00069722663523240965
25.185139768436308	-1.0870563848893249	-0.0014309420717577195
25.224137567408206	-0.68204875731475134	-0.0014268670132240049
25.282037050512269	-2.7554512978594561	-0.0014413908070556865
25.350137597677826	-2.3484984749091278	-0.0014386943277242014
25.411125466733271	-1.9404191144171201	-0.0014356481164343325
25.464982080182885	-1.5313375213097924	-0.0014322587984321989
25.51169103278049	-1.121378305803268	-0.0014285338949760566
25.529161855008031	-3.2238057551278789	-0.0011835447582497782
16.875778624397149	5.7808759968073842	-0.0018270669285945841
16.131280870840389	5.9202543872222728	-0.0018707526333403043
18.490009257178961	5.5016934669284883	-0.0017300731647612005
17.558302148150531	5.8554916178854484	-0.0017712155303035789
20.142840314195205	4.6590270501298843	-0.0016631043162872333
19.741256021753596	5.6586232687712439	-0.0016357659844175041
15.210837403911359	6.558158814025707	-0.0018747797145423838
20.639175723356271	4.2267575620331828	-0.0016490937095831638
21.266813562733219	4.4249405363491032	-0.0015982079892342569
22.000536432928456	3.4818460536715889	-0.0015863454876429903
24.217035979075366	2.3198167394787608	-0.0014791003224896161
23.980222358616679	3.079681016007763	-0.001475374030414802
24.599466644413489	1.9415878610560613	-0.0014641215514351197
24.984500000000054	1.3497999999999921	-0.0014516694778544522
24.980999349322126	1.7509348357577359	-0.0014453528620991633
24.980999349322122	0.94866516424224845	-0.0014577474551905364
22.810899209309746	3.7209024607169261	-0.0015266135479670006
23.752409747140995	4.2135590717555189	-0.0014563012518315551
25.2560610690998	-0.27642220892573888	-0.0014224670436388726
25.280900549303226	0.12969970250168039	-0.0014177416680695423
25.298648441672185	0.53619326829909475	-0.0014126953690832009
13.631250806554862	5.3470127466160315	-0.0021533653780637209
14.531110043030075	6.2755362653446527	-0.0019570254757448435
13.595714146574061	6.3011715251865903	-0.0020263084671050479
13.371822324883643	5.8578528383071564	-0.0021067865128765635
12.740797352024442	4.9808375126501083	-0.0023003511717679262
13.084592318573268	5.2309482315124738	-0.0022250661863970913
13.25749989827694	5.5016934669318411	-0.0021682708297969737
12.792873761598411	5.1929702240324938	-0.002262042817019522
12.466200996927688	4.9665269985287903	-0.0023345593954625212
12.579573411206088	5.027860625393779	-0.0023116593775231141
12.364696042190321	5.019894089720907	-0.0023377198524514543
12.202574705816655	5.0587795173451244	-0.0023502164229449942
-7.4715247617678022	5.0537906987368535	0.002437141239881804
-7.2351238159354168	5.1633288578988861	0.0024444119371121631
-5.2518960133042496	6.0707276216805699	0.0024032208622535357
-6.2081121346520094	6.1068451139474655	0.0023279145611926604
-4.5736491833664799	5.5	0.0026538534615597365
-4.5985459311801842	5.8329775958807177	0.0025183852252372253
-7.1185081663351966	5.5	0.0023880371418487849
-7.1968146347257234	6.0101441491165186	0.0022732032482107355
-3.7925526714548639	4.8989465319665522	0.0030796602830909861
-4.4026200657563432	5.3299482759487358	0.0027428551195241343
-4.2178208247088689	5.1924927733346609	0.0028311822819370473
-4.0620931845288899	5.1077371963554725	0.0028992547355361584
-3.9281751581748141	5.0407642991502488	0.0029615733282178135
-3.8172995791266353	4.998984367281988	0.0030111614121175402
-3.6370488073184015	4.9596504103636105	0.0030901709809956455
-3.5705683713534473	5.021558787588809	0.0030700321455506482
-3.500011999999999	5.0787784869779369	0.0030530805611648127
-11.77960620961364	3.8317745352114096	0.0020920265808185711
-8.866233011789074	4.5398068717495708	0.0023501818904393171
-9.2492430735221625	4.5446619116080242	0.0023025538829377166
-9.5428032075923657	4.7907162277365902	0.0022353700847691864
-8.5476983264259747	4.5437577089923664	0.0023898170732814775
-8.3799514166295808	4.5669629620690699	0.0024078380191821496
-8.2657234024657313	4.6919808419774105	0.0024023187743134659
-7.7043610326515273	4.9955064496742914	0.0024198289042184954
-8.0449420928689879	4.8876581980649618	0.0023970368501146067
-7.9084206663897598	5.0065849359657193	0.0023928889366830477
-12.022624474981537	4.4373425581494601	0.0020147261481224697
-11.238376030954004	5.1677362213945228	0.0020200136286709124
-10.328917091191222	5.5016934669318411	0.0020658737204981518
-9.8741874242261591	5.319141976608555	0.0021321040832801082
-12.466158554519021	3.9078031433390592	0.0020152818767260089
-13.844290406952245	3.0904300434570358	0.0019340249612699483
-13.154741183283054	3.9624697228307362	0.001944076258310428
-14.393877305219117	2.6400261253941171	0.0019054669839089103
-14.838242289521553	2.0106389721537128	0.0018910176504752184
2.1173416922989707	5.1315512783215427	-7.7016206318177978e-005
2.0782253916584543	5.1995696456329048	-4.606076327981256e-005
2.1955674079331651	5.1254422128430308	-0.00013870476446076486
1.6870984333661831	5.1995489174683716	0.00026396925538547472
1.9252094716122115	5.2867009530824403	8.3011702277628569e-005
2.0114162500513881	5.2742292335710577	1.0450231491496262e-005
1.8459811675274069	5.3524309468852937	0.00015152452613126623
1.7415275146268798	5.3251169364546032	0.00022700378240815257
1.608873041707729	5.1995447718354644	0.00032573423781731965
1.295971475073912	5.1995281893038356	0.00057497155295598576
1.4476470853410945	5.262444081502891	0.00046443420550147381
1.5490343758165832	5.2591292528767264	0.00037767098354531332
1.3833549758662549	5.2752752156437328	0.00052191467353027252
1.2891435341040149	5.2976471242256657	0.00060393262104201529
1.1766294508644308	5.4441731502949384	0.00073232262820908142
1.1005007448652531	5.5014852367927052	0.0007955157157214501
1.3084812487501007	5.375056256141904	0.00061380101558912588
1.2713974035904581	5.4342086998858923	0.00066807592900403208
-1.2072410579966237	5.1993955290508103	0.0018384262937759532
-1.2228072424812255	5.3029628163089519	0.0018276197656872128
-1.168124083046693	5.1186533824532114	0.0018345796849630093
-1.3065003638712531	5.3857300955132157	0.0018499942324587571
-2.6935234995072541	5.1993167620255765	0.0025351051503170901
-2.6328865277899296	5.3005780151690347	0.0024644854602658369
-1.4154495784545829	5.630386873211549	0.0018486820155811288
-1.593936460782386	6.0154096899078473	0.0018355895762509045
-1.3712059381222441	5.7772120623592178	0.0018021751308141321
-2.2927593834574029	6.156122188098629	0.0020344054497469289
-1.9114747784202106	6.244058085908728	0.0018869658274374456
-1.334737750497204	5.5	0.0018407183467040406
-1.3750951783257219	5.5651924995054065	0.0018451100707218119
-1.3058188984180141	5.4465223344856382	0.0018383943893527759
-2.6071672419815628	5.9480098140449682	0.0022017710974738375
-2.6303938570087482	5.6194099488438214	0.0023341742754053475
-2.6533337882766497	5.7686723848986006	0.0022839597459161209
-2.7228426502983227	5.5	0.0024189287743758506
-3.2432776951012743	5.0708470360514166	0.002887982975346968
-3.181958946523765	5.0737967184019235	0.0028509707654287108
-3.1421108737564363	5.0723064441516179	0.0028296555923902353
-3.0972681435809917	5.0601456670973759	0.0028119674689850343
-3.345554399801117	5.1377774078945047	0.0028985675355002651
-3.438057776557133	5.137345776557126	0.0029546707661582895
-3.257336650896967	5.1343270373677381	0.0028522812594509003
-2.8241039682829316	5.1030783131127198	0.0026445351268631076
-2.7717488911657084	5.1993126163926693	0.002572399558534502
-3.0496852980392144	5.0477319320453313	0.002792973171671119
-3.0081120104427463	5.0762223532615041	0.0027543908400148665
-2.9228883613956227	5.0899954964208138	0.0027019043561571331
-2.8596843988489087	5.0920654913712102	0.0026681639281594363
-2.8913618623405299	5.0724749939628326	0.0026944953090165752
-0.50009207117540377	5.688841367276205	0.0014716585989250179
0.56119949916625123	6.0484924674033076	0.0010955637419935748
0.76157164607627625	5.9098682363766208	0.0010205614020956646
0.41174518555778977	6.2409218903845574	0.0011478161914307166
-0.063872329532914662	6.0870868084768519	0.0012915745415968359
-0.41118666972771289	5.8982180294420754	0.0014219423315085277
1.0603579871295197	5.6431881149725935	0.00086114585604111561
0.96196308509766992	5.8067106739703238	0.00094091342767400996
-1.0762635791452746	5.1240059145093646	0.0017899386289234739
-1.0507902746797151	5.1994038203166237	0.0017659937029472763
-0.72506426123312018	5.5016934669318411	0.0015818024883308929
-0.81880010813935644	5.476046735178806	0.0016248142959858327
-0.89455715099816557	5.415177742233876	0.0016652503680960435
-0.6504377662453682	5.6407787860281973	0.0015366924450749421
-1.0302327903436383	5.3264732628622431	0.0017375478364867294
-0.97311548672292225	5.3747204078784545	0.0017051503877201638
6.7326427976868262	5.0752342618811346	-0.0026133130986636778
6.6421780100810786	5.1152593615961832	-0.002549774549357941
6.3806219328734377	5.1997976554427936	-0.0023891590829218001
6.5370727161903464	5.1998059467086071	-0.0024631476211911581
6.2936582102361616	5.3402345248299987	-0.002301116833880366
6.0200402003977622	5.5	-0.002133918144996584
5.6725452254474824	5.3691050826322462	-0.002018658052510064
5.7883768837642418	5.5	-0.0020364979093845277
5.4987977379723425	5.3500718733075541	-0.0019453052402499255
6.8595899018222513	5.0446577564382915	-0.0026941951467144686
7.0837580135799794	4.9655342199496308	-0.0028612073544245862
7.16770658811516	4.9425225194402307	-0.002925971497517217
6.9543099408570823	5.0308407068297916	-0.0027520399882362393
7.0316265592248994	5.0165494781256985	-0.0028025362398323541
6.9103206555274319	5.0702413644720306	-0.0027080610786877242
7.3240619371397893	4.9532405477806236	-0.0030193890868054746
5.0507991783245663	5.031721202949508	-0.0017948580609895781
5.3798038734996672	5.3003596795030017	-0.0019022717110932052
5.2152350692739695	5.3012337851681997	-0.0018278385867729122
5.1290156663381685	5.1997313253162813	-0.0018049584251488922
5.1056769439276017	5.1083848219653838	-0.0018091098824782536
4.9552894162785686	5.0383530718890528	-0.0017475271557659351
11.200416431096997	6.0089465487648459	-0.0022733720005768052
10.001112975717307	6.3477265203782718	-0.0022821377233656036
10.771405188991436	6.5623769315148417	-0.0021859226683371325
9.5558824372745033	6.2658724605217531	-0.0023296872121571647
8.5279842538393442	5.9279016992664424	-0.0024863534074659869
8.755792527549314	6.1175415191966565	-0.0024085326114891828
9.122894737617445	6.5495957709317629	-0.0022600258117899254
7.9259937189298109	5.0419720834466126	-0.0029635191132490481
7.8165352171858	5.0003826543612835	-0.0030124550479916183
8.3366733667329598	5.5	-0.0026754303832873488
8.3313582523858276	5.6488727520505515	-0.0026094830884087409
8.2208417084161987	5.3694991035482351	-0.0027463310916948044
8.3853099234416426	5.8196477488385883	-0.0025344712129253869
8.0502242868973966	5.257415084890078	-0.0028225291807796901
7.9176598320913394	5.157856733602058	-0.0028967770015712766
7.7315190400615013	5.0602759247244471	-0.0029952623386197467
7.5000116190729713	4.9621921836677991	-0.0031444760841199985
7.5702504590047832	5.0227109326360724	-0.0030708212148510428
7.6604263198791962	5.0963908110782183	-0.0029870631511351177
12.016798781107868	5.1511389034025816	-0.0023556763961222202
11.579959799602234	5.5	-0.0023397325931316061
11.549704882512827	5.7665279574257626	-0.0022907451003065073
11.695791457918997	5.3341784899400366	-0.0023589242144495394
11.927454774552517	5.3387555155261017	-0.0023324294788833904
4.3467524786596723	5.3746293708636381	-0.0014334559377306997
4.1946448919041099	5.6480939831767403	-0.001360606945828463
4.8606165548154001	5.0222794086608262	-0.0017036369287964865
4.5814288013581539	5.3718543687621523	-0.0015366130331280884
4.8161140997043521	5.1997147427846535	-0.0016601757461529906
4.8943441300881654	5.1121891634898704	-0.0017081143314328069
4.7378827068927674	5.3129484463690142	-0.0016117896318700124
2.4693523499507251	5.1995903737974407	-0.00035485774424205935
2.3911269582922712	5.1995862281645344	-0.00029377748911672418
2.6132305516615548	5.2739615276125322	-0.00047728789251655032
2.5251459676839798	5.2861723483474652	-0.0004032496595250793
2.6507511061860924	5.3393841011092658	-0.00051754576666772844
2.7033065330681563	5.3934892101548053	-0.00058161478843024865
2.7414380812668759	5.4157854247014559	-0.00062941689955882678
2.8006013775866299	5.4159564012904449	-0.00068240309437418104
2.3129015666338169	5.1995820825316272	-0.00023327432579940102
2.2346761749753625	5.1995779368987201	-0.00017213955824705684
2.8691649794000953	5.4316478357787705	-0.00073924202172572168
2.9854650578618918	5.5906109976201979	-0.00086869705677073241
2.860908724235498	5.501497838359974	-0.00076880400020544069
2.9013372840568872	5.5630612691220591	-0.00082066847247496929
3.1004702617212989	5.7295802329619168	-0.00095563458059327801
3.5725719818573052	5.8758813984220364	-0.0011349780557793668
3.2182070412818717	5.8435071923713755	-0.0010184717318370432
3.2962739947601261	5.9875448684016535	-0.0010657234631132682
4.0565895042833713	5.9492694386046967	-0.0013013496846476565
3.7849684698036246	6.0587890546105339	-0.0012134452974405011
-19.67171800528655	-11.671881896047207	0
-19.895676982611853	-11.291675000000049	0
-20.112966324620068	-10.907617388207173	0
-20.234711408511121	-9.9793513248005219	0.00065795211134104278
-20.318962140511385	-9.0577029681919292	0.00066635082467030623
-20.429045907777265	-9.5895766196627363	0.00066219529296155993
-20.323519842872688	-10.519826048337581	0
-20.527273400728376	-10.128419105390016	0
-20.497198826271184	-8.6665982565454538	0.0006701429885352957
-20.684043844986448	-7.3577886012567859	0.0011724150797313272
-20.668582647333242	-8.2724424529590053	0.00067371013019933319
-20.83306139852543	-7.8753556211086284	0.00067705280068680433
-20.294189330052916	-5.4662176964454696	0.0014524307774472223
-20.409749728155699	-5.0760923305583443	0.0014523092673566431
-20.796396720162605	-6.0571982975200598	0.0011798872415236864
-20.608191996673394	-5.5622179456911818	0.0014498544337558515
-20.922194663293883	-5.6582181949369108	0.0011814252378202965
-20.832557330594017	-6.9605712405127989	0.0011750453348509352
-20.974115798054733	-6.5608224601845775	0.0011773075101594174
-20.518483899403172	-4.6840095756183162	0.0014517954439662484
-20.62035872231343	-4.2900888638307277	0.0014508961837840359
-20.715343164828532	-3.8944501872603858	0.0014496238310330962
-20.482233529066207	-3.428946257600789	0.0015025034788045033
-20.803408293767166	-3.497214061280812	0.0014479900747203854
-19.39000252868534	-1.3692423628455441	0.0015806078861616206
-20.25042277905883	-2.7740721071936081	0.0015214429112805289
-20.218150226563065	-2.3682432278759862	0.0015248760723112539
-20.368079116211362	-1.5950134818816841	0.0015154939612294172
-20.387247245748263	-1.995996518327571	0.0015145159133464787
-20.161829859504536	-1.1752215661202061	0.0015276972980053235
-17.63273658609361	-0.16618348254934112	0.0017022372177651259
-18.397648080972534	0.10222639846023143	0.0016399052932214366
-19.237415157706543	0.024868509468274111	0.0015809092080075785
-19.611151194311727	-0.73111717895335782	0.0015621113234520357
-20.562209997952884	-3.0358493542321927	0.0015001615048909176
-15.663476127594091	1.9924424707222232	0.001816671011688959
-16.47940282336614	1.8700792222971401	0.0017515700340907719
-17.594411464477471	0.64354773475340554	0.001692446892168373
-17.404375566156244	1.5933394006222468	0.0016859779228455922
25.90549887094879	-6.8815233707325829	0
26.0455143486646	-6.4630612179320899	0
26.178205329775672	-6.0422191919197283	0
26.303531395323766	-5.6191254852534112	0
25.766932587870013	-3.7020174723208488	-0.0011833927879785825
26.08810735257093	-3.7702852760008576	-0.00069837006537003688
26.213341730927031	-4.6872641359314935	-0.00069572858602180818
26.421454369775248	-5.1939089763747877	0
26.31501521868968	-4.2637635807294387	-0.00069708777939609615
26.409282117271875	-3.838553079680882	-0.00069823141417016106
25.551238096526642	-0.7106663454459542	-0.0014244759771006594
25.583611225002628	-0.29932674707963214	-0.0014200918077409072
25.605398676213852	-2.8124686769963883	-0.0011827036559408997
25.674445064312266	-2.399863731505083	-0.0011815395419853753
25.736279987104592	-1.9861166021173529	-0.0011800566144781785
25.790884609074336	-1.5713533202168679	-0.0011782590151728312
25.838242297124683	-1.1557002267171974	-0.0011761508214429462
25.851479140693069	-3.2864578887597617	-0.0011828819431530613
16.670496793122069	6.9601576219794445	-0.0017377133058731275
17.435245092806884	7.0270093448556548	-0.0016856352451742054
15.940799464715848	6.6533437915151783	-0.0018139375641996033
17.849304193419243	6.4773627146852775	-0.0017032828385155356
19.031396732078584	6.2517956562565358	-0.0016444946026500187
20.380561456138029	5.5398100308893943	-0.0016014379142126375
20.811163717694718	5.0525629516044619	-0.0015990957603129099
20.105295438581507	6.1715448249717264	-0.00158367579831608
15.432479231510838	7.2601414992907873	-0.0017840692743296496
14.530775464838527	7.2131125329592178	-0.0018431877175710681
21.537421242034476	5.3247332765013295	-0.0015421320519434941
22.199026335531169	4.542562122632499	-0.0015348226540430911
24.589289504510088	2.7314201334336645	-0.00144842030862786
24.467935426425885	3.1180648668850197	-0.0014462897490887586
24.52731087239524	3.5189333223529911	-0.0014327829490659173
24.265332991903893	3.8866142584712571	-0.0014372161893174845
24.970498463620459	2.1519474819586275	-0.0014386870762434526
25.309299340026737	0.9429346665885705	-0.0014073362872186895
25.312850000000061	1.3497999999999966	-0.0014016671323209516
25.309299340026737	1.7566653334114226	-0.0013956940761329832
23.014569943050464	4.4776530334393581	-0.0014892631819308408
24.437126496398847	4.3037037419352364	-0.0014162106633404466
24.28614303592914	4.6804863929294953	-0.0014128742262851815
23.928582734257652	5.0193862482084395	-0.0014207534861548977
25.608800557039906	0.11251519126930054	-0.0014153832618126188
25.626798419723922	0.52473401855681956	-0.0014103547156986598
25.637599330731355	0.93720416893487979	-0.0014050127300441453
13.740580656058215	6.7762217334659214	-0.0019507075617908869
13.268258894612615	6.4651536101915363	-0.0020278225964462026
13.126012501423938	6.1398043336648032	-0.002086940404367433
13.115758465427524	5.9370190556602473	-0.0021179199343846545
13.070623964567023	5.6360451225119572	-0.0021666690619272701
12.663822460282423	5.0810929570772609	-0.0022936268876047826
12.904019978717969	5.3279900401847158	-0.0022296537916827084
13.070623964567023	5.4354680780740088	-0.0021965365484719348
12.650889956262944	5.1799076004582556	-0.0022795961493952328
12.731856553235659	5.2972721746995486	-0.0022524496740704207
12.80684829379296	5.3708376918252503	-0.0022331909197190387
12.45769899151154	5.0808905336369987	-0.0023170613396505725
12.579590802980647	5.1343528041942328	-0.0022946985088855565
12.408211471889446	5.1804952531763213	-0.0023063564589040275
12.307056941303983	5.1692962039810793	-0.0023195689161158487
12.213971336565567	5.2104389791831256	-0.0023230740570426051
-7.4611514577050917	5.2929263912824069	0.0023922403501369211
-7.6968852079189958	5.334436437012414	0.0023574670761671961
-5.6638051719249516	6.6287849543715831	0.0022218868299680654
-4.5736491833664799	6.3265152338429997	0.002335327117442517
-5.1018540649557158	6.7799056519326122	0.002190324925722866
-6.1974302914594803	6.8608856731491041	0.0021454471982428874
-7.0752196428410041	7.0426720000053233	0.0020639448372726773
-4.34229836673296	5.5	0.0026712284525371431
-4.2266229584162005	5.7098083455738307	0.0025827010872163177
-4.2266229584162005	5.9561468461876048	0.0024756281157315213
-7.4787366054276276	5.8368288469084133	0.0022827419166365267
-7.5812097996022363	5.5	0.0023386325107301953
-7.5397146054952335	6.6932608846093773	0.0021085712941966333
-7.8125606162357562	6.1800370033291179	0.0021876292527697526
-3.7326884792732651	5.0578141192406383	0.0029946863767894866
-4.2266229584162005	5.3697140204253246	0.0027425593374602198
-4.0527430403441294	5.2571760853581555	0.0028191513449496181
-3.9211288449834196	5.1582194874994141	0.0028936369370103974
-3.8177418745290645	5.1020366952939762	0.0029464314099890529
-3.6609532822054658	5.094600907482004	0.0029863850440881318
-3.5821608093921835	5.1116582377373305	0.0029942587946027738
-3.500011999999999	5.137345776557126	0.0029995048923692059
-8.9948949860145415	4.7697110014533992	0.0023013294349804318
-8.7321719675521248	4.7500532285259727	0.0023354671599354841
-9.2074198559856324	4.9254126138735668	0.0022546557028610054
-9.4043200570233427	5.180114015840573	0.0021980850163796218
-8.4885523677206756	4.6968988806547438	0.0023734544466501991
-8.3660626834679093	4.8062000249349035	0.0023711700980072006
-8.2156598004596564	4.9599426144227996	0.0023639966686661452
-7.8125606162357562	5.168872874024828	0.002374942618630355
-8.0888449722871965	5.0217090464211083	0.0023686328397632241
-8.0174771301571486	5.1511129837149046	0.0023544698035878396
-12.147834970716788	5.5016934669318411	0.0019074484550998128
-12.872645980886196	4.8768861754225679	0.0019008064014069217
-11.539293588760403	5.7535876799764614	0.0019331892888062108
-11.125659137949452	6.2661107030896419	0.0019112536097224484
-10.250462373576616	6.2327516992038285	0.0019831468194675614
-9.9366378441167171	5.9961100807275223	0.0020387398127943829
-9.6539825859733757	5.7229963755977096	0.0020995686147298135
-9.419457757261096	5.5016934669318411	0.0021519925987158526
-14.630934183888728	3.2888957756609081	0.0018507932524316822
-14.114431003819403	3.7476465268757684	0.0018704654122554539
-13.463456942685553	4.5584288277660185	0.0018743406470221587
-15.21545919076677	2.6824245312074311	0.0018287620669988195
2.1564507833169086	5.1995737912658129	-0.00010975550390809739
2.1470641130946251	5.2579790306768004	-0.00010429186344546531
2.0979306195854042	5.2909211220508467	-6.4034958897854353e-005
1.6340653384209736	5.3355333396323967	0.00030928553659472836
1.9602791729706317	5.3418200325294434	5.8732685039451678e-005
1.893158920727998	5.3805383042260901	0.00011905169177857947
2.0066934669318415	5.3496129134733534	1.8180296076375469e-005
2.0525107840701033	5.3376030700478765	-2.4275057256703848e-005
1.8289040745112124	5.4347418101414817	0.00017315051297455217
1.6898918252667388	5.4199345316275176	0.00026451019456930877
1.4999963087148112	5.2976538435725127	0.00042267484217653673
1.4546178601692201	5.3251463687907261	0.00046741499298983731
1.5482310387675136	5.3214849323529485	0.00038080908190180106
1.4066934669318409	5.3479124634955282	0.00051708652269401268
1.3531208125531546	5.3453234155453604	0.00056545397225776003
1.2527550586398344	5.5014893519892434	0.00071615228160286089
1.2121465251695878	5.5619637703535547	0.00076782242712022594
1.1312175322121891	5.5931672685830032	0.00081609313019292767
1.3356813039664091	5.4069726332615646	0.00060435469569685156
1.3288869249115323	5.5014914097147987	0.00066923434060160638
1.3479260725655928	5.4470795375819803	0.0006150588642746818
-1.1520622669184237	5.2985938593069841	0.0017964908044905447
-1.1290156663381694	5.1993996746837174	0.0018022416210157581
-1.1923813672277688	5.3568888805601889	0.0018047154468817913
-1.2440673921437024	5.3925712620139787	0.001821270221566873
-2.7454211528171872	5.2649881023115181	0.002530677530416301
-2.7455543360609349	5.3357440315291367	0.0024994077669771787
-1.3296315806898886	5.6324026190110033	0.001813520264135299
-1.3499638477374147	6.0711552860001268	0.0017375543766575178
-1.5355407715013432	6.3215891191694	0.0017497563277593066
-1.2455519508979243	5.9601620209114641	0.0017207179686603163
-1.2738583174008873	5.7270417036524313	0.0017735609921970014
-1.2094002252618539	5.8121268837642432	0.0017334272282229514
-2.7713407794116129	6.3867136973367593	0.0020916602238460402
-2.260141017031283	6.5317537947396174	0.0019123781036578002
-1.6476910286925783	6.6124124663089967	0.0017243553913821616
-1.30581964922535	5.5323339383597929	0.0018224214259503202
-1.276900046338824	5.5	0.0018161392257677433
-1.3259200377683358	5.5794122911840276	0.0018219648074148608
-1.2624406202992291	5.4576228629613155	0.0018176370714177964
-3.0560977432718865	6.2219002152419982	0.0022210057915392351
-2.8385180586150818	5.7684498790179681	0.0023444602666604039
-3.0698688752486016	5.9471197905224376	0.0023352171923561424
-2.7806803544567025	5.6342249395089832	0.0023828755085796047
-2.8385180586150818	5.5	0.0024639884165270722
-2.8730361519858016	5.4069338792967176	0.0025209456444334369
-3.1967069003167281	5.1108451688355387	0.002835331917276872
-3.1589630269248969	5.1063739727738593	0.0028177002172000681
-3.1215337061082931	5.0997681029561708	0.0028016537980381207
-3.0909116147654947	5.1152551961150179	0.0027760339259837977
-3.0463746466226493	5.0980219104689857	0.0027624946788428937
-3.3757685330681566	5.1993	0.0028638368019682134
-3.3153402665340779	5.1993	0.0028350097862881239
-3.468211949985617	5.167499949985614	0.0029448944449780388
-3.4361967996022358	5.1993	0.0028940097188109941
-3.2549119999999991	5.1993	0.0028051391898010606
-3.1944837334659204	5.1993	0.0027756897995069424
-2.8499742828241628	5.1993084707597621	0.0026099377321201502
-2.8821775490310095	5.1418146264844689	0.0026545156139386344
-2.8125538147106197	5.2426358101622288	0.0025718306291442946
-2.9760890377936868	5.1131181242464496	0.0027173734299406195
-3.0176741062024894	5.1086856679356734	0.0027413827086230497
-2.8931080263036293	5.1085005274143285	0.0026769955989113009
-2.9151675805282826	5.1357526942579383	0.0026741233508674168
-2.9480744544033444	5.1422509134202103	0.0026873556866538768
-0.62558426698939662	5.8222152179499149	0.0015084848161854012
0.78207437145468939	6.1513514265495051	0.0010488413495684434
0.96925856991763792	5.9974145280170239	0.00098179979403930089
0.14054657605626542	6.5904793751005508	0.0012144739270498121
0.76117256273880474	6.3928004010273858	0.0010753888922298898
-0.45777279474885807	6.1208668336648024	0.0014206679952120116
-0.361709854879046	6.4439309275199985	0.0013638745148342867
1.1474796040735344	5.7619356225007694	0.00087533494515976997
1.2073895535136083	5.6346520052184212	0.00080580095846301324
1.0837984483031318	5.9306659922107769	0.00094134694610282339
-1.0836788792396053	5.2798965054074891	0.0017686709826749494
-0.7986199216879849	5.5864107020940343	0.0016028244603306914
-0.91253595504559259	5.5016934669318411	0.0016613116095255541
-0.97260940932258233	5.4265728773801252	0.0016975258984914907
-0.95940579079124855	5.4752015869289377	0.0016849467699852751
-0.8068782458262721	5.7963430612704823	0.0015808755466390379
-1.0640937320712696	5.3931336709050566	0.0017423646640969057
-1.0223267694749636	5.4183709852702444	0.0017202940200653606
-1.1016934669318421	5.3484629212650585	0.0017659223354035383
6.7326385548382639	5.1552940496302639	-0.0025766367089608156
6.8269314809050075	5.1032224447040315	-0.0026485475091647618
6.791308041908839	5.1469318722449859	-0.0026095222252924821
6.6152981078488002	5.1998100923415151	-0.0025003115248367568
6.6935234995072541	5.1998142379744223	-0.0025375229042523474
6.4588398569128556	5.3407109063869012	-0.0023739272743938636
6.6152924093791521	5.3073365014881091	-0.0024565266338783392
6.2517035170312818	5.5	-0.0022298510089527302
6.4833668336648014	5.5	-0.0023251641028519663
5.7883768837642418	5.8693992235044163	-0.0019450560428364784
6.2806663922543553	5.7951892590289615	-0.0021460282352761648
5.5567135671307231	5.5	-0.0019389674452936407
5.5876825558819903	5.7653892570487084	-0.0018925382014245895
5.4408819088139619	5.5	-0.0018897806545496406
5.3888364070059342	5.4182545960981292	-0.0018835085515914196
6.8908139444190768	5.1236044471533653	-0.002670734449375062
7.1282203316197768	5.0233559059720427	-0.0028533033485563632
7.2058534568963006	5.0857373291925896	-0.0028587887438972781
6.9378346342139974	5.08755078809821	-0.0027134477393297544
6.9728116669616131	5.0687501286910503	-0.0027418282288697699
7.0115119422214063	5.0776465498135126	-0.0027577020910781705
7.0618040960629758	5.073354110475619	-0.0027870661668623793
7.3153467868423547	5.0768051273616654	-0.0029292062807555292
7.4081424952998924	5.0442054800965002	-0.0030142036458931923
5.0116820306729135	5.1157221184999884	-0.0017632603951356098
5.297664085460128	5.3854117414493983	-0.0018497848225381567
5.142701155340311	5.2956839430695624	-0.0017959431171554706
5.1836233417542159	5.355828303378412	-0.0018045206947023176
5.234829229212302	5.393034189525463	-0.0018207764163320084
5.0507902746797146	5.1997271796833751	-0.0017687010794719994
5.0715993009238787	5.2767748751402941	-0.0017667871458421401
11.436329550194065	6.3428059218550086	-0.0021870975634457335
11.669085478199117	6.0067378353892282	-0.0022334219401313306
9.6978361186583335	6.7455437903359927	-0.0021921680021680674
10.303714792663609	7.1858199075961826	-0.0020664954807260772
11.147977336061773	7.4131697778204009	-0.0019894147785853048
11.438651522691014	6.7747872998310665	-0.0021020364864878737
8.5071048960232876	6.1092265113159394	-0.0024167178103738436
8.3626744069085834	5.9976269196424763	-0.0024608123515688588
8.5683366833664785	6.2811721517560324	-0.0023529753469027554
8.765154276386447	6.5816157425739403	-0.002251534894516836
9.1564615394830629	7.0661715492420125	-0.0021117922341591425
7.8145258703074454	5.1043582127043274	-0.0029475619266254561
8.1866975929738803	5.6133109697255783	-0.0026314664046210375
8.1050100500994393	5.5	-0.0026898562688062941
8.2208417084161987	5.7487598896241021	-0.0025685377028931166
8.0470942209410605	5.3856008934860471	-0.0027530342129077514
8.1847622530084916	6.0207832868745781	-0.0024502134667226181
7.8247031256365105	5.3610664037595406	-0.0027820050600771487
7.8086914455686127	5.1981630178530329	-0.0028870530566299495
7.7325112084494556	5.150260034251402	-0.0029320260228276273
7.5000118064829255	5.0793311142217998	-0.0030543078334868113
7.5822544889361128	5.1121269073625992	-0.0029957026138899999
7.6084251109649292	5.1568418999908268	-0.0029509170719780441
7.654347075764437	5.1981632647877696	-0.0029090447997233283
12.125578208700265	5.3259546685554104	-0.0023129663935539608
11.811623116235756	5.5	-0.0023154814060024572
11.809976956617369	5.831419864000897	-0.0022536982381128989
12.043286432869277	5.5	-0.0022911351247752992
4.4711325347179027	5.626322713325635	-0.0014700827511628155
4.4643829778909447	6.1208668336648024	-0.0014330445864453385
4.7188964460588645	5.5016934669318411	-0.0015834873855507577
4.8749386765654927	5.3003912322774935	-0.0016746419875340638
4.9725648830212608	5.1997230340504679	-0.0017325631036634165
4.8116742665050651	5.4759008113656087	-0.0016258520326664686
4.8873354588486482	5.4163326233702263	-0.0016657202102360682
2.4302358531616655	5.2713099363089144	-0.00032649223305681685
2.3434985084136968	5.3269214494381316	-0.00026246302944611828
2.6066934669318411	5.3490958849865118	-0.00047622567769623137
2.5591170875551197	5.3397728352807254	-0.00043231289476600848
2.4454656461799327	5.3515710686987976	-0.00033809128230700058
2.4927441969869926	5.3796055432690411	-0.0003739440424388566
2.6221855532282556	5.374304059685258	-0.0004927444910461131
2.6483286261456604	5.3881603415780814	-0.00052141654912347653
2.7033065330681563	5.4466580930321689	-0.00060137885720754894
2.6754640358090689	5.4198571256948807	-0.00055737741324447723
2.7738736504861552	5.4457699207046044	-0.00067582471430740511
2.741489892447885	5.4599570611522719	-0.00065461931515511517
2.8055064469444781	5.4615607068468268	-0.00071058717316833703
2.268505439921547	5.2647381465909575	-0.00020196922200438545
2.1987487787993332	5.2876353150407089	-0.00014805965913465525
2.968500302661794	5.6835417527625038	-0.00089765066720884172
2.9030011297142009	5.6366938439382253	-0.00085678893383563158
2.7829451412346464	5.5014956523877006	-0.00072214737923508661
2.8075332959299457	5.5411739246633793	-0.00076542577364777727
2.8401443690300967	5.6040484818469283	-0.00081860967618311231
2.965003394994512	5.7639944708942918	-0.00092648933188936361
3.0004768574907992	5.9513045347233717	-0.00098897467537552579
3.5428722500750176	6.2000579442409753	-0.0011517687806749839
3.280554587897007	6.392832296882867	-0.0011058499295957527
3.0436987985808033	6.1457064265528665	-0.0010360648793355247
4.150747283061512	6.2265902733024889	-0.0013248323331205806
3.8645603864309779	6.3928486714571342	-0.0012374915176157483
-20.724164932879606	-9.7335157857109458	0
-20.61654830238486	-9.196469674434482	0.00066621262103783467
-20.91413446425835	-9.3352363806770562	0
-20.797161477288121	-8.8001502332993855	0.00067000449599622551
-20.990584978026796	-7.4754587174899729	0.00068017162137551249
-20.970830415964336	-8.4007390189984505	0.00067357139463146963
-21.137502217172425	-7.9983576960567371	0.00067691386706883331
-20.725380006017062	-5.1665978563408581	0.0014497476316976902
-21.108676127288106	-6.1586640276230638	0.0011792063425470998
-21.041010283878435	-5.257103382123387	0.0011826091242412948
-21.236197329914333	-5.7542184441826114	0.001180746541412433
-21.141105402629055	-7.0728735545737695	0.00068306728111681655
-21.284576822352754	-6.6677227637005743	0.00068574053342980229
-20.835645644465199	-4.7689928090777292	0.0014492485468806206
-20.938955324036165	-4.369523918250878	0.001448365268888813
-21.035277575600777	-3.9683128659541933	0.0014471086675421133
-20.884527283637937	-3.0985014878640929	0.0014459903407707164
-21.124583058468122	-3.5654818649608222	0.0014454879412340413
-20.635313799109149	-2.6414165395855576	0.0014974417400265077
-20.701522664408991	-2.2457679617171822	0.001494336761627202
-20.760816425990669	-1.8490241390166191	0.0014909230575651108
-20.813177022400016	-1.4513059234956063	0.0014871388878379154
-20.517182761812336	-0.81835809622491951	0.0015032875821176003
-20.070448600335386	-0.70950049597292009	0.0015313544581975716
-20.858588504092126	-1.0527344639753742	0.0014830102452513139
-18.375319014232765	0.93569327171208772	0.0016279700838208225
-19.60458709069438	0.78406397690841567	0.001545515237944071
-20.09185075117524	-0.0013954759153108618	0.0015238610661297129
-20.958675424810718	-2.6984339187225062	0.0014436298156531525
-16.036861608466033	2.728168248517632	0.0017575748410701975
-16.851040137673753	2.6049034202662313	0.0016980936119926446
-18.385252853013494	1.7694000156435337	0.0016095453677865345
-17.67286218336293	2.5530437969938706	0.0016387292184325774
26.173796426378082	-3.3491100223916472	-0.00069929907639980371
26.496113712063128	-3.4117621560235492	-0.00069916066591689443
26.531938332649755	-4.7666991903516287	0
26.634949629461914	-4.3376262594232307	0
26.730456881972824	-3.9068208833608766	0
25.878338625645085	-0.73928393357714262	-0.0011737360320049595
25.911161380905458	-0.3222312852335098	-0.001171018582928104
25.928760301915407	-2.8694860561333182	-0.0011820439307301063
25.998752530946678	-2.4512289881010361	-0.0011808830159619245
26.06143450747588	-2.0318140898175834	-0.00117940339594817
26.116787137965758	-1.611369119123941	-0.0011776092076404752
26.164793561468848	-1.1900221476311241	-0.0011755045227247257
26.25212192761694	-2.9265034352702539	-0.00070001488746967554
16.127211739611088	7.4226573695935283	-0.0017264907070104305
16.694778910327059	8.1476296759209497	-0.0016283328184212766
17.747656231454588	7.6401615586707994	-0.0016180987743635721
18.120785055191398	7.0869369414319205	-0.0016407687802659826
19.821533280094933	6.732875616244189	-0.0015674336868062534
18.7816035504685	7.1796812810005806	-0.0015963014594965973
20.72882505038671	6.0889370588623626	-0.0015520807889619626
20.611933610402588	7.200420897211683	-0.0014978825737461234
14.942051588986855	8.239935522551681	-0.0017011112800318277
15.811501072449607	8.0624944117784683	-0.0016792830424794589
14.343623977804635	8.1617788252499288	-0.0017372072451109181
13.699418956034517	7.5654302330176337	-0.0018458736327399933
22.323636434357397	5.5594128181408342	-0.0014867817825831653
21.83392489275483	6.2177375267191586	-0.0014843403444957355
23.08676108013201	5.2580001592911074	-0.0014570608324551244
24.953000541566556	2.5527157862659369	-0.0014316446543282766
24.928510913196984	2.9531176707718436	-0.0014244816819773559
24.897037038289778	3.3530311691835459	-0.0014168641137629848
24.858588504092129	3.7523344639753788	-0.0014089700167781703
24.813177022400019	4.1509059234956105	-0.0014007772925786093
25.298648441672185	2.1634067317008983	-0.0013894167089936672
25.641200000000079	1.3497999999999881	-0.0013993611661654872
25.637599330731355	1.7623958310650967	-0.0013934048093755995
25.626798419723926	2.1748659814431566	-0.0013871450461644037
24.760816425990672	4.5486241390166233	-0.0013924040528428153
24.324948557901013	5.0857151392876236	-0.0013982180169327591
24.701522664408994	4.9453679617171868	-0.0013836905642491686
23.745568883080896	5.7739859915392442	-0.0014038884748207193
24.156327640955979	5.4562326041649287	-0.0013944239710796098
25.936700564776583	0.095330680036935789	-0.0011680023347647121
25.954948397775656	0.51327476881455947	-0.0011646910902446419
25.96589932143597	0.93147367128120406	-0.0011610885958787979
13.251397139251521	6.8836305405122227	-0.0019678039569693173
12.940857310554863	6.327696741072053	-0.0020734415139952262
12.940857310554859	6.6026104793110161	-0.0020310629288441059
12.912789783120486	5.942562360824633	-0.0021348830843347603
12.755702119685784	6.1398043336648023	-0.0021175722998352511
12.967872207277269	5.7978908094989556	-0.0021520351620522874
12.883748030857106	5.5016934669318411	-0.0022052599335243978
12.849123601738498	5.6985796827479049	-0.0021783692733859002
12.573271091557116	5.2187262002912975	-0.0022819551468089799
12.623912746707628	5.2749480198751471	-0.002267511287460906
12.731984405686164	5.3585243565361127	-0.0022428919854062305
12.678954885389366	5.327869567300497	-0.0022532706709678242
12.79030910485162	5.4745782417126891	-0.0022188275640205746
12.712244948283008	5.4165088367650291	-0.0022358480290171246
12.508306533068158	5.1799308864758773	-0.002295334546435413
12.363423671379797	5.2700128084805753	-0.0022965134500022135
12.452677125330585	5.2701732630014453	-0.0022867683254855693
12.278081966419991	5.2668569983162765	-0.002306413015612603
-7.8125606162357562	5.5	0.0023142103403605472
-7.9282360245525156	5.3397977132215884	0.0023309624248216247
-5.4559268071061116	7.1723041327779447	0.0020826488367315958
-4.4058217799252155	6.7900213004730654	0.0021733154084322606
-4.1246729981167594	6.3851024522622986	0.00229966141097699
-4.7924764626830285	7.4034830467780131	0.0020093071594415499
-6.3563423228473193	7.5781865309280327	0.0019763024197565651
-5.7620522137585199	7.6031536539631528	0.0019753280702101235
-7.4666548171693954	7.8491079356686431	0.0018943965072766378
-7.009881608593056	7.7480942688693188	0.0019264386465218666
-7.9185988058168908	7.4126391332670387	0.0019563170806170542
-4.110947550099441	5.5	0.0026863971376353086
-4.0531098459410613	5.6360375214852194	0.0026204096355387364
-3.9952721417826811	5.7720750429704388	0.0025530440951989182
-3.7639213251491612	6.0419253047198183	0.0024142649506451431
-7.7612518222165736	5.6644822663603005	0.002288837730236944
-7.8095985383373074	5.8298594211642971	0.0022533161670111731
-8.1008518838108561	6.9883608667329611	0.0020217191680730767
-8.0968217668973335	6.527504109158464	0.0021027307593222333
-8.0540440781041038	6.0806172546299653	0.0021856025454686499
-3.7339169464194737	5.1485458095056496	0.0029310879184360175
-4.0531098459410613	5.3854758845971613	0.0027501263025407085
-3.9259638835017205	5.2851809343444627	0.0028173066931381817
-3.8102503870166227	5.197606533068158	0.0028855427521886547
-3.6551265715299075	5.197606533068158	0.0029074220873816507
-3.6089324916201293	5.1561885980893614	0.0029494242847563691
-3.5581637858153048	5.1672436635934194	0.0029505501580989442
-3.500011999999999	5.1666294213467205	0.0029692266446587541
-3.5227640800230176	5.1739503325441198	0.0029532794306212427
-9.0215335893007502	4.9464630337391933	0.002272539131902705
-8.8585699225862182	5.0199051159070711	0.0022800543839708973
-8.5083065330681578	4.8598719945131927	0.0023453363814578297
-8.6341322286298503	5.0510915542313626	0.0023006534008504754
-9.1417933875170583	5.096596085053835	0.0022375924485927619
-9.1920925296106226	5.4221924534200747	0.0021855367446535737
-8.4009603394462964	4.9541734910520594	0.0023429397717091888
-8.3500278418171714	5.087672023702539	0.0023270774320504682
-8.2147304714573313	5.085348137119345	0.0023430835873303841
-8.2143244029684421	5.2107564457897455	0.0023218292638665177
-8.1253691127341039	5.3262286925394724	0.0023118228656879322
-11.996713015260424	6.380627203733904	0.0018363797624450695
-13.151311856128274	5.9329680737835986	0.0017930665441598921
-13.609513601294111	5.3143091842608099	0.0018071453403970977
-10.93503051785865	6.9358890582150501	0.0018496174582386653
-10.25858310215734	6.770476816880735	0.0019150594437832387
-11.701615111936837	7.2081331635627794	0.001772122218055897
-9.6586765762760347	6.6690897009890797	0.0019698911207553823
-9.5447599845361513	6.0263893484922422	0.0020671826092297828
-9.4590965717698765	6.3628900107824666	0.0020271275513976217
-9.331736930427228	5.7345985369537242	0.0021272454648279138
-9.1339967514133278	5.5834742943390268	0.0021676765303765772
-15.096515843095874	3.7992500696291724	0.0017847949040513283
-14.66467848481067	4.3289780536697142	0.0017898906242505724
-14.112042414469222	4.7310832822405011	0.0018088743658440255
-15.787564010508776	3.4576244460056293	0.0017462640623646364
2.1469738244563343	5.3171336874375195	-0.00010781189636041955
2.0991976965376842	5.345590253099302	-6.7821946609854155e-005
1.5918057359942419	5.3950492561625873	0.00033978845000054436
1.9923879117832994	5.3762299812243119	3.4006466673287503e-005
1.9476736711025517	5.3871644588680505	7.5893001320459773e-005
1.8848368890708174	5.4539506476829551	0.00014006598250593206
1.9237147286636758	5.4261684098049408	0.00010447427730706556
2.0225429287659416	5.3742826357121727	4.8044176069243677e-006
2.0486766830028542	5.3875802868301612	-2.0532323898808737e-005
1.8213154211191702	5.5346671506327993	0.00019389120099965628
1.7549999067461677	5.5015004765239324	0.00022334648383733356
1.8800056659536146	5.5014900885306401	0.00015585749388450488
1.68869863980593	5.534673090017824	0.0002550367952016646
1.6160495453532282	5.4464256854549369	0.00031315852014029408
1.6299941939705078	5.501496971566735	0.00029201582892102504
1.5020049952614285	5.3490106090474736	0.00042388809718568889
1.448849319764995	5.3868148982413162	0.00048159409589309935
1.5461999264915629	5.3752472291662405	0.00038161088463592354
1.3882087066513256	5.3858890679402371	0.00054629496083992164
1.3001874246438405	5.5407558708548859	0.00071524176573232187
1.2710735508851441	5.6047868238110548	0.00076848884637178202
1.3733394621044743	5.4254215155546186	0.00057762425383057873
1.3486973760541616	5.5372710697981775	0.00068908584097583821
1.366962278855828	5.5014924388322077	0.00064114733902661018
1.3762492188250555	5.458684762567195	0.00059421084525686837
-1.1424309912377406	5.3934773244875034	0.0017765915320219359
-1.1868909648450676	5.4185622927589909	0.0017917847371595455
-1.233101322619037	5.4341923623661597	0.0018091370083737159
-2.813132100568835	5.2998827782828144	0.0025454691208370195
-1.244153155734202	5.6245139664920911	0.001780106274342321
-1.276900046338824	5.5646665336764372	0.0018043877332094762
-1.1000000000000001	6.1208668336648024	0.0016431579835291036
-1.0999999999999999	6.3266934669318431	0.001610257994210579
-1.0999999999999996	6.7383467334659208	0.0015438256125299139
-1.1000000000000001	5.9150402003977636	0.0016747798286383324
-1.1881294046828845	5.6634422772316482	0.0017505716643701217
-1.1000000000000001	5.8121268837642432	0.0016912408552289227
-1.1000000000000001	5.7092135671307238	0.0017078027347823875
-2.7728088064531256	6.7143786113337196	0.0019876021770240415
-3.0491941794283384	6.5383741324890527	0.0021028169101648141
-2.6770400156083984	7.0277390901247898	0.0018774297735466114
-2.1495256991179317	7.4130347225648903	0.0016703998327100519
-1.5129060965718135	7.3558266332670401	0.0015387043392586532
-1.0999999999999996	7.1500000000000004	0.001474718397526824
-1.2624406202992291	5.5323332668382186	0.0018041825622801973
-1.2479811942596339	5.5	0.0018038550540584212
-1.233521768220039	5.4717370819949318	0.0018027115434239005
-3.3012196918821215	6.3468368239461856	0.0022206727695370668
-3.2449924773872327	6.0218684544926742	0.0023436971813149271
-2.9764464005702811	5.7030619646371914	0.0024177107281986247
-2.8963557627734624	5.5943582898405069	0.0024415809978702843
-3.1832015175852812	5.8417642733138395	0.0024118689707414236
-3.1277065794069818	5.7235598952612188	0.0024533614134184915
-2.9541934669318417	5.5	0.0025076537882131951
-2.8890927909093267	5.3089798801992476	0.002574862542898868
-2.9667273137584829	5.4218917726692029	0.0025514856713635494
-2.950223761883553	5.344524949879685	0.0025837525755445737
-3.157516405678984	5.1495020620953564	0.0027895885056875452
-3.1152702893687705	5.1335072811243574	0.002777750174255062
-3.0863136867515273	5.1428880487093407	0.0027571488055806591
-3.0669089973380914	5.1259985407136277	0.0027571137129141872
-3.0413032898520331	5.120007477313095	0.0027472717592383457
-3.4100978502919985	5.2836519326241937	0.0028089905628275449
-3.3161920761082011	5.3043851078682858	0.0027576955511240853
-3.2851261332670383	5.2516923411320464	0.002782793692451825
-3.4664109328692749	5.1993	0.0029090776143144708
-3.4833128694865492	5.1826008694865484	0.0029381295330713295
-3.4739644661860347	5.2226809635751579	0.0028874398731428118
-3.4662162619076975	5.2597978741415208	0.0028484623467022914
-3.2246978667329596	5.2541975082046282	0.0027546964335545088
-3.1642696001988813	5.2341144521298553	0.0027397642702566339
-3.1340554669318412	5.1993	0.0027464639034253751
-2.8890869786533893	5.1993063979433085	0.0026286134953443247
-2.8695332215479055	5.2481943144578356	0.0025955857024218014
-2.9273291766776546	5.1670126491460975	0.0026638863763037159
-2.9875597107504395	5.1344736703252698	0.0027115570910741724
-3.0081152723740701	5.1377728719875968	0.0027202081626809651
-3.027346100365083	5.1377354402693136	0.0027300224631037861
-2.9589565544142982	5.1604385270314461	0.0026830356812170752
-2.9789598769501238	5.1534330665149826	0.0026968435757081023
-0.75662322775573676	6.092317824380828	0.0015266779697429508
0.9685743358586032	6.1463576012687922	0.0010087914349706168
1.0919964857926936	6.0629820643795096	0.00097090724837283122
0.27326829129257252	6.9915240920878237	0.0011672339074481329
-0.26738276838963509	6.9540177670526333	0.0012934081427223632
1.0906626349190269	6.392809306629939	0.0010207900380789724
0.96923719628715621	6.7881975219402557	0.0010529311788794811
-0.6844324979204649	6.3467270550494481	0.0014728878614178782
-0.65524669307647532	6.60956492697653	0.0014331038390238728
1.2876740659493773	5.7230173947361083	0.00082708562450069484
1.2889360724117129	5.8491513569322056	0.00088023237986688079
1.29142094654105	5.6441110216188211	0.00078555580538838452
1.1983347183037243	5.9974207195878915	0.00093943776480496296
-0.88494776670877684	5.658069255613789	0.001629022752614256
-0.94701415971708336	5.6064010958395833	0.0016613967079649914
-0.99897924692663087	5.5445830920961869	0.0016917118342893109
-1.0108641814581771	5.4593701233553213	0.0017092659845325063
-1.0062756265369044	5.5016934669318411	0.0017010487711701593
-0.92138422007471465	5.7564620442984236	0.001630412973425381
-0.9502433611727914	5.8635835420810034	0.0016266467024631387
-1.0484359660434479	5.4393530993297627	0.0017284326462985661
-1.0804719996762813	5.4491322508744711	0.0017407551120042083
-1.1016934669318423	5.4242409231029471	0.001753857829849139
6.7717488911657098	5.1998183836073295	-0.0025747621740951987
6.864672886351519	5.1586479035058579	-0.0026399207031642586
6.8108615869949363	5.1998204564237831	-0.0025934035913671273
6.6667712337418958	5.2625706492714128	-0.0024983837704912514
6.7326338119409028	5.2447894323435111	-0.0025363060877205803
6.715030150298321	5.5	-0.0024186364875908774
6.7475125257405093	5.3315345634176747	-0.0025046029406081819
6.4192810605326134	5.6731833653540509	-0.0022381639174557798
6.5991984919815616	5.6315999285778755	-0.0023202848469831578
5.8889169834245632	6.2226516065041615	-0.0018909717106695245
5.5844991217935611	6.0171635940686095	-0.0018368653510384813
6.2517035170312818	6.2799358867940196	-0.0019877676305388951
6.5991984919815616	5.9587785894800458	-0.002198250567138218
5.4060977886828514	5.6307666040980964	-0.0018492137407466504
5.3619985362693008	5.778156780602056	-0.0018032139675786198
5.3250502504972026	5.5	-0.0018406599934190631
5.2960923359180132	5.4463541084705556	-0.0018380459163972048
6.9376449403990348	5.1200561597418623	-0.0026963040385409236
6.9082363668252018	5.1623386919093788	-0.0026594476709459777
6.9221423747600941	5.1406422026365455	-0.0026776566646065148
7.1546703987489462	5.1093419209924118	-0.0028157215919290936
7.0983180660287655	5.1082031530855785	-0.0027861988882849891
7.2247007604817037	5.1452335408520922	-0.002829360112020399
7.2938817096972208	5.142623560895788	-0.0028688925954003814
6.9635953928858694	5.1073754818432571	-0.0027163190643381152
6.9919331488496743	5.0995697837442862	-0.0027352802088617431
7.0252864325825382	5.1081992827010936	-0.0027478499304259287
7.0577614879780768	5.136651491042068	-0.0027484187712347474
7.3642325508292643	5.1291573997438027	-0.002918235538368159
7.4380588835199655	5.137900678617104	-0.00295609148962617
5.091693466931841	5.3475509377875881	-0.0017650609322319751
5.1325643753584815	5.3928802221679648	-0.0017760237744140256
5.1769072022754363	5.4185559384836033	-0.0017912320923880677
5.267134421338822	5.5	-0.0018160974124223472
5.2092185921804433	5.5	-0.0017914630057462146
4.9510842301741969	5.3004191868104211	-0.001708968469054772
5.0211216005655572	5.3303008344305756	-0.0017362400367364758
11.738012563129294	6.5357931064083115	-0.0021279575954467654
11.811623116235756	6.1807200802463891	-0.0021886934915657367
11.89362640212687	5.9937696719004494	-0.0022162123789014315
9.7176366992570671	7.2453871351072667	-0.0020632638735545205
10.542164709984132	7.6649585395836057	-0.0019561553797017451
10.234799399406731	7.9288190312595184	-0.0019026716068863997
11.497699625897862	7.3184700248672137	-0.0019936607992463301
10.907163113060957	7.8406627198559118	-0.001912580986776284
11.476135725332549	7.7098801764119571	-0.0019224612026828034
11.777258958751396	7.0879916036818909	-0.0020232614083510098
11.96422617328664	6.8134333345364935	-0.0020621791144852064
8.3057461037374214	6.2552769572981815	-0.002358622700944835
8.4132016650414077	6.509971653123797	-0.0022690748184928727
8.3169229301752274	6.9862523935722303	-0.0021100954063530083
9.2306166772177409	7.576819306595219	-0.001978543736243643
8.5373875147856744	7.4167803108833823	-0.0019945715834227351
8.0470942209410588	5.6085017038688916	-0.0026364377639022663
7.9891783917826809	5.5	-0.0026940918607875446
7.9832201345886276	5.7136062427918022	-0.0025840147456274967
8.0295103012902711	6.2493402694924933	-0.0023479925115215032
7.7575150751491595	5.8408067506540373	-0.0025104194799420235
7.7575150751491595	5.5	-0.0026965384852112666
7.8733467334659197	5.5	-0.0026976083725472012
7.6778917361343728	5.3503351102951173	-0.002793052419328907
7.6958377838827356	5.433889155938445	-0.0027364922278462081
7.7112566138981471	5.2672653711353465	-0.0028507636818025507
7.5000119001879026	5.1379005794988002	-0.0030009473205559931
7.5578713430929323	5.1681842355995933	-0.0029517877214205166
7.5771702452617173	5.1981633882625697	-0.0029199658591868042
7.6163156889922146	5.2382275164040788	-0.0028805897528641254
12.159118091186036	5.5	-0.0022791415031092757
12.221215076817082	5.4355485050690229	-0.0022837898723673568
12.265837767068493	5.3644835646116844	-0.002291183107653306
11.931666440134032	5.6533026485394862	-0.0022749216732483677
11.98458886103321	5.8354013640583151	-0.0022367117772705493
12.207222822124061	5.6187963216423675	-0.0022536321295308233
12.111017270074905	5.7148981404764561	-0.0022462799059879621
4.6410575715495099	5.6555420936532768	-0.001536235141351509
4.6385011889891503	5.8554365049149437	-0.0015166440808638715
4.42601628262201	6.4103612520802251	-0.0013958195740787094
4.6570388166175025	6.2317342373656404	-0.0014858851008408632
4.7094470547918528	6.0157221312922582	-0.0015266426070992365
4.8116742665050651	5.6306777872805336	-0.0016079163468369344
4.9641880841646069	5.3754287537097829	-0.0017046983083330762
4.8808702349106534	5.5825906377558594	-0.0016420753895725906
4.9044520869512658	5.5016934669318411	-0.0016621156289689917
4.9627830391674781	5.4264532578126374	-0.0016971092010825506
4.9508429292157468	5.4758830539205254	-0.001685278385899389
2.2387095681021076	5.3318386541632208	-0.00018390237929870567
2.4282582913261512	5.4344738304505444	-0.0003221498767401465
2.2933573191246479	5.4190667805765784	-0.00023276798667384646
2.5916917529844921	5.3756799697052209	-0.00046178304782056192
2.5472397753040843	5.3867766711253218	-0.00041919045953561426
2.4889961140365848	5.4574542093305762	-0.00035998141218394279
2.5215208229535988	5.4264360774195657	-0.00039091219537331403
2.6252641653041344	5.4037315800895396	-0.00049642562844299132
2.6492494666720279	5.4172882369514461	-0.00052510686326967743
2.6687561577866035	5.4576126020656872	-0.00055679568199744366
2.7033065330681572	5.4732560292723758	-0.00061631004146523913
2.6451196633511507	5.4433026089205665	-0.00052168217973621591
2.7632950245273515	5.4795052940030695	-0.00069008280406908341
2.7341977195830114	5.4828134713816317	-0.00066577914903966746
2.8918347930830581	5.7081845581843575	-0.00088594611213170277
2.8357113573441959	5.6625143353028351	-0.00084987594196505418
2.7609784466142187	5.5377697144329838	-0.00074086668881496629
2.7439541504217173	5.5014945591436319	-0.00069439654276061641
2.7754926865448195	5.5751200878093448	-0.00077764162363206269
2.7933034157100676	5.6220239154570093	-0.00081578205058950018
2.8709710973995097	5.8114056975005175	-0.00092286653109066119
2.8155011638478848	5.9974284906947739	-0.0009751297757629254
3.5725477081878902	6.7416116127673895	-0.0011665373199097335
3.0673076857166608	6.3601478716807058	-0.0010686741888667353
3.1200714264016804	6.7882185640408625	-0.001095013360802611
2.9478304272735913	6.5905183512603127	-0.0010706421602791618
2.815405964647395	6.1457000255925109	-0.0010084619292228135
2.8851550865260389	6.24454967295594	-0.0010318919110551762
4.3747081072126104	6.7154262814914079	-0.0013567607511347343
3.8980530368822897	6.7260814815911205	-0.0012353773453140889
-21.097124128305076	-8.9337022100533403	0
-21.273078184595455	-8.5290355850379207	0
-21.297126111067143	-7.5931288337231662	0.00068003253380199253
-21.441943035819435	-8.1213597710048688	0
-21.603667244107505	-7.7107989499563834	0
-21.15280738952724	-4.853976042537159	0.0011834435479893852
-21.420955534413604	-6.2601297577260668	0.00068819219376597984
-21.35664056173977	-5.3476089079058893	0.0011819327777328912
-21.550199996534779	-5.8502186934283111	0.0006904231368376982
-21.449653474664096	-7.1851758686347473	0.00068292808281174169
-21.595037846650779	-6.7746230672165737	0.00068560126675933368
-21.257551925758914	-4.4489589726710461	0.0011839331122395346
-21.355211986373035	-4.0421755446480176	0.0011840823676284539
-21.445757823169089	-3.6337496686408493	0.0011838957857406443
-21.206844569322989	-3.1611536214959806	0.0014435029265533034
-21.529161855008056	-3.2238057551278834	0.0011833777390313611
-21.025830131043417	-2.2971332183131548	0.001440914015393739
-21.085970946361979	-1.8947216267168692	0.0014378507121611704
-21.139079551291456	-1.4913217224026991	0.0014344434595839285
-21.185139768436311	-1.0870563848893209	0.0014306979976015811
-20.897037038289778	-0.65343116918354127	0.0014786369605527521
-20.423540229893206	-0.41497088914307856	0.0015064285322833209
-21.22413756740821	-0.68204875731474734	0.0014266205579190451
-19.433875093692791	1.6211116526241713	0.0015419493242958293
-20.09950502861517	1.5426594586259403	0.0015012200285494824
-20.304828115696907	0.76572752034817526	0.0015009698197947438
-20.542295729002817	0.3655821131492249	0.0014913853418994376
-21.282037050512283	-2.7554512978594405	0.0014411578272057095
-16.557263183477328	3.4149768255276594	0.001689536553421217
-17.283918757784704	3.220195404523484	0.001644220553342019
-18.426702764856444	2.5227111062574958	0.0015873176150171934
-19.312904108892756	2.2803414895129586	0.0015352650722796552
-17.926781613679161	3.610958087173215	0.0015862694568093746
26.575483553318499	-2.9835208144072034	-0.00069987675308058194
26.81843099774817	-3.4744142896554218	0
26.205439154763503	-0.76790152170832915	-0.0011730933391446419
26.238711536808264	-0.34513582338738646	-0.0011703795886576587
26.323059997581066	-2.5025942446969949	-0.00070051875857304381
26.386589027847158	-2.0775115775178206	-0.00070081198862519904
26.442689666857166	-1.6513849180310214	-0.00070089591362541229
26.491344825813002	-1.2243440685450584	-0.00070077190489538734
26.532539683881911	-0.79651910983952323	-0.00070044136739687345
26.647367464215481	-2.5539595012929674	-0.00070038093497002438
16.650903040552922	8.8331580511203693	-0.0015674425775593658
17.875115847958796	8.5336572137653501	-0.0015400165747426991
18.302599062719043	8.0168364953449771	-0.0015605208809118694
19.806064590699258	7.6608971594466455	-0.0015106975225996561
18.956150563346693	7.866118248547683	-0.0015394462288504467
21.525467735690899	7.1066836376019511	-0.0014567969565868156
20.515151984752567	7.8950942311689616	-0.0014626037049213676
21.216526255656394	7.8916509639842651	-0.0014302899563423375
15.095289242185222	9.0579874787230015	-0.0016044602574227071
14.264105159129867	9.1006934669318422	-0.0016274108148777904
16.018211135722005	9.1006934669318422	-0.0015668447166185158
13.740191929429241	8.1714658346880267	-0.0017627991846238644
13.896291459670476	8.5668932453563098	-0.0017053334063877176
12.9504861772498	7.4126391332670387	-0.001907389909834762
12.983649821743205	7.9004211100715835	-0.0018333212315596236
13.324645953919998	8.2611956663351975	-0.0017676436837989436
22.584908717834313	6.2650713702472371	-0.0014431400866753139
22.361833754077981	6.9966362620719034	-0.0014214617109350081
23.310088178530528	6.4658995257894567	-0.0013989537488170141
25.280900549303229	2.5699002974983123	-0.0013828382934026879
25.256061069099804	2.9760222089257318	-0.0013759691923316845
25.224137567408214	3.3816487573147445	-0.0013688029270353366
25.185139768436311	3.7866563848893176	-0.001361347703779779
25.139079551291456	4.1909217224026953	-0.001353609390509416
25.608800557039917	2.5870848087306757	-0.0013805854460008566
25.969550000000091	1.3497999999999948	-0.001157198530161591
25.96589932143597	1.7681263287187854	-0.0011530245082262457
25.954948397775659	2.18632523118543	-0.0011485700782682482
25.085970946361979	4.5943216267168658	-0.0013455955013203015
24.635313799109149	5.3410165395855618	-0.0013747247122434085
25.025830131043421	4.9967332183131514	-0.0013373044209019748
24.176416875122676	5.8616430062222289	-0.001379622209123662
23.98296688881284	6.2233064283062731	-0.0013759122540704819
24.562209997952884	5.7354493542321965	-0.0013654547138501347
26.264600572513242	0.078146168804571925	-0.0011673671321599144
26.283098375827372	0.50181551907229993	-0.0011640597701986308
26.294199312140559	0.92574317362752856	-0.0011604612446777054
12.845886573699673	6.9883608667329611	-0.0019779199902382103
12.678641275166271	6.2989086836150818	-0.0020984656004538224
12.717666371513493	6.6701521668324011	-0.0020363265621808815
12.770696771714137	5.9875618251413059	-0.0021402408175933375
12.821173220646379	5.8473209474254872	-0.0021578409269355824
12.619338429686664	6.1928391169815633	-0.0021203230271370382
12.628980734807451	6.0337347670312829	-0.0021452391262593577
12.775524203007208	5.5981821870734834	-0.0022010335023677696
12.737194947234824	5.7452809016559323	-0.0021816069784536354
12.712047890271538	5.6599860082731128	-0.0021974689234721418
12.557869914699094	5.2928090862035653	-0.0022717304336819333
12.617881911493518	5.3256607770404427	-0.0022600816210073204
12.637529825113376	5.3728000833895244	-0.0022505083458747334
12.696870178846133	5.5016934669318411	-0.0022239906021898634
12.709845102861674	5.5714190713213396	-0.0022117027474769534
12.63784247488026	5.4237270879653048	-0.0022423736881750115
12.650148797473415	5.4768153273487625	-0.0022326685097205398
12.337253699501218	5.328435174218165	-0.0022896085666756264
12.399799231284753	5.3420769006637796	-0.0022806269606479878
12.508306533068158	5.3399699232551097	-0.0022694060338115337
-7.9282360245525156	5.6220171693869858	0.0022800020451489086
-8.043911432869276	5.5	0.0022900453541103037
-5.4081480500374752	7.6986702267435447	0.0019489182450081767
-3.9131977302084744	6.7719808794859997	0.0021450729008880851
-3.8897512528710108	7.5167726960730752	0.0019177226789803686
-3.6857471936503337	6.426825881669127	0.0022461748542489963
-5.0832834620361034	7.8684776831095782	0.0018993146633873637
-4.7262952238739899	7.9242703274766191	0.0018702571875178009
-4.2724973381995683	8.0638083457060823	0.001806305871691538
-6.1520381039445446	7.9103613682025413	0.0019060242321193173
-6.5024416437570798	7.9684177336848876	0.0018920604478653133
-5.3867383192355538	8.0646117469374037	0.0018630463490810433
-5.8769382844516587	8.1867676374780434	0.0018449544130567897
-7.8423301823254903	7.805059971464587	0.0018904378058178513
-7.2863130718513043	8.1254948134824296	0.0018493383729360157
-7.7234605064301443	8.3295488703682476	0.0018044389576678532
-6.7981102285478032	8.1652254323504216	0.0018495780677841814
-8.2668378302326797	7.4126391332670387	0.0019402408519734109
-8.2132274210117284	7.7308478331675978	0.0018895321633663794
-3.9952721417826811	5.5	0.0026914778594445683
-3.9374344376243009	5.6049041727869158	0.0026367292287185931
-3.7186416809106015	5.8553415328424228	0.0024974049933907008
-3.8217590293075414	5.6627714291445237	0.0026028487130351136
-3.46854186556692	6.099592792841479	0.0023504175746253157
-7.9856074518452846	5.805925342755561	0.0022411831213296767
-8.5099999999999998	6.7762217334659214	0.0020319921625744741
-8.5099999999999998	7.2005000000000008	0.0019627022384313187
-8.2469366163340236	6.275240407894624	0.0021354853504453697
-8.5099999999999998	6.351943466931842	0.0021021493317619163
-8.3047138172283752	6.0073831732559579	0.0021767581067647945
-8.1595868411860355	5.8417464235342536	0.0022185154636445879
-3.7266517658798293	5.2246762111035761	0.0028776097533240092
-3.8704127117198071	5.399446650533168	0.0027538666716390436
-3.8046229583407567	5.3228501056061566	0.0028045832252877011
-3.6543401861275648	5.2495691082725902	0.0028665602394787916
-3.6163433065313053	5.214115409384819	0.002898794299266969
-3.5775600415327036	5.197606533068158	0.0029183960144080873
-3.5387675300979051	5.197606533068158	0.002923640453984337
-3.500011999999999	5.1812712437415183	0.0029521270582902577
-3.5124825237041755	5.1849316993402166	0.0029432252683609106
-3.5193527660678781	5.197606533068158	0.0029262189467751604
-8.9592917035584705	5.1140244963773647	0.0022548561196610623
-8.7564873900599203	5.1832383963163702	0.0022665006736829322
-8.8856217198360543	5.2305408833822531	0.0022453488095890003
-8.4573489102304453	5.0854606062595051	0.0023152563530442023
-8.5857455443149302	5.1508500907277703	0.0022903387614245296
-8.6535493091556326	5.1982375385105692	0.0022754254222700642
-9.0230281101868499	5.236257901845903	0.0022299380005699086
-8.9590463091244725	5.361325245408942	0.0022180133581599843
-8.9647273019601492	5.5016934669318411	0.0021963981699958872
-8.3040728077378763	5.1733558397545236	0.002318075389643849
-8.4082801407085519	5.1809328951714262	0.0023051958255440683
-8.2783070004796375	5.2671092645815207	0.0023052309160375441
-8.1595868411860355	5.5	0.0022780178322569242
-8.2216173770837635	5.4356962906668782	0.0022826435155593921
-8.265973037398453	5.3646659114696602	0.0022900514323921186
-12.710251759840805	6.8931809531894546	0.0017403302587220147
-13.73432507242792	6.196978971482225	0.001731919224731337
-13.765381775807317	6.8362298186923738	0.0016795447883979975
-14.263602356082412	5.8371571801868543	0.0017217699487666433
-14.681713499652025	5.2164447272558387	0.0017340915119585243
-10.34246150459539	7.3016817321608602	0.0018428085040905994
-11.059593464553991	7.8005408755868411	0.0017441929177069669
-10.550232091741055	7.7678863134944898	0.0017746402582163232
-9.9276457060705958	7.1943809195792685	0.0018812827022454445
-12.633643044741939	7.5581404470225495	0.0016841202325871771
-12.029923637739532	7.847212931490593	0.0016890318142852648
-9.2713695611053879	6.7033925495167352	0.001991822951256092
-9.5042216099326264	7.1288244866670381	0.0019158807855181061
-9.2873459228212507	6.0611075881759628	0.0020841388253454657
-9.1121549843678249	6.348661485227483	0.002055989477429489
-9.0831790071665974	5.7471951192948918	0.0021482185683222221
-9.0806337002013553	5.9038262722009209	0.0021251298580683398
-8.9789286440092564	5.6565553022731967	0.0021716255622333037
-15.339487689148445	4.4372729234808901	0.0017320192969428815
-16.002112041185601	4.2728422447782135	0.0016915849567794418
2.1466647818038895	5.3727415917389907	-0.00011371261662205647
2.1937925881277338	5.3929518984034095	-0.00015679149238407387
2.1033065330681566	5.4001194822884457	-7.6880233487375873e-005
1.5651390721771274	5.4212180774753556	0.00035888492828779235
1.9788864524742773	5.4032638081878375	5.0930513071264695e-005
2.0253190573072866	5.4034732805507684	4.6237244049250009e-006
1.9534804993544781	5.4269218746014607	7.9912198629765864e-005
1.9292388139677221	5.4716087398326838	0.00011507045966458077
1.9581483946510443	5.4563290092377592	8.5967534953014244e-005
2.0485564458403802	5.4184217636636856	-1.9701368694550845e-005
2.0737375724851681	5.4213817447500396	-4.8047555487164441e-005
1.8728625275090793	5.5781200919749558	0.00018072014645638762
1.8175111364997683	5.6019782916645182	0.00020464809285047271
1.6924942325599894	5.6019966391813218	0.00024775711200999436
1.9163949632204142	5.5364317576339044	0.00014937854184026198
1.9425142819361032	5.5014917780409966	0.00011971215688835365
1.6371393986467935	5.5781300969030054	0.00027104493033755582
1.5518539869408945	5.4561383391911651	0.00036176185503712302
1.5674856013947447	5.5014952189273032	0.00033016254366447742
1.5936029692906475	5.5364365866550358	0.0003012235784161973
1.5033065330681572	5.400390159269624	0.0004231589700418031
1.4754626190636582	5.4228176981988989	0.00045458296089160292
1.4066934669318412	5.4238656723849452	0.00053926492543760331
1.4458545719707168	5.442858696099611	0.00049472161631182422
1.5299746753221306	5.4338427898229256	0.00039026477022844616
1.3347713419611136	5.5749510735480783	0.00072641671574825994
1.3252158412646025	5.6155048311379785	0.00075866133374461516
1.3711179994416722	5.5387874479376693	0.00068071689820649772
1.3582713919549898	5.5622229416758824	0.0007078865770048377
1.3857364561536452	5.5217203896350009	0.00065443233772750724
1.386018813775352	5.5014929539006117	0.0006249494012389369
1.3908023002240573	5.4856122519189032	0.00059951717088259761
1.4066934669318409	5.4618517198142751	0.00055714807745917128
-1.1308301606039843	5.4431901559795097	0.0017634105292042102
-1.2046029161408491	5.4586387030884538	0.0017925898525226376
-1.1577394452715255	5.465328883766853	0.0017713430364040405
-1.2334664993605633	5.573805028820785	0.0017846891528361846
-1.1768192812186338	5.6135493232413003	0.0017544481478107376
-0.91856839165670068	6.2237801502983219	0.0015653015181192175
-0.89865493023102938	6.4702712924286407	0.0015244342703903228
-0.79937974057652195	6.9441733667329606	0.0014295300243673489
-1.1000000000000001	5.6577569088139628	0.0017160126579912763
-1.0258849515727453	5.7658616780893643	0.0016698507366707754
-1.0549990679625674	5.6834852379723442	0.0016938755327356855
-3.0309139650554986	6.9645749498656899	0.0019609378477117969
-3.4129060333503447	6.7741872090169473	0.0020847979058515936
-2.7889782655335691	7.5957184655295329	0.0017492874229763562
-1.9578042926691808	7.9708705310088916	0.0015140925944959547
-2.2750432937321223	7.8621796961821717	0.0015957549925796064
-1.6752225695406475	7.7876939857621963	0.0014934728756118838
-1.0999999999999994	7.5616532665340808	0.0014097703006441869
-0.73865887765712046	7.3553081741628645	0.0013581537077183967
-1.2115495275972437	5.5352092849447825	0.0017823026721754127
-1.2190623421804441	5.5	0.0017916057380431131
-3.3137598489126043	5.8443108936712989	0.0024404843502127049
-3.0063334058021693	5.5819645447330917	0.0024857092656184977
-3.098787727327792	5.6117799476306089	0.0025009267626770791
-3.2131308459592853	5.7146572378779474	0.00248137810190324
-3.1679808377492638	5.6415953505281262	0.0025065377142364435
-3.0698688752486025	5.5	0.0025497663205022556
-2.9461414599297	5.2859140776426639	0.0026117791650614531
-2.9221286721049147	5.2457252298548189	0.002621124452333738
-3.0081267570906864	5.3544819915924418	0.0026029781998821427
-3.0603105029678725	5.3994168357806753	0.0025998818129322246
-3.0129876212982865	5.3158384171962689	0.0026255925779652416
-2.9805863205848828	5.294225699758683	0.0026228151742494683
-3.1038413336648016	5.161718318098087	0.0027547187264818831
-3.0804474899486669	5.1679357070158431	0.0027392948486652437
-3.0583569852462023	5.15803937179719	0.0027340403096733339
-3.0460849027373413	5.142057873843922	0.0027370900943101575
-3.4043162252019421	5.3428856705559236	0.0027607287365564752
-3.4554866721802235	5.3124940885949643	0.0027987514972207476
-3.3723967621976891	5.3931172420978033	0.0027146571571871072
-3.220821707270026	5.3167403386808187	0.0027127754149521141
-3.2433819877237413	5.4332219393755796	0.0026475327388638917
-3.4852947661611746	5.2120702289538494	0.0029033464422733536
-3.4815179995027945	5.1993	0.0029167434810281443
-3.4909112595388603	5.1901992595388595	0.0029338015767130556
-3.4983185330681565	5.2194244701279997	0.0028983836873083782
-3.498318533068157	5.2396200668803115	0.0028761758146841209
-3.4983185330681565	5.2799756814027292	0.0028365946455033639
-3.1641369971222475	5.2875297612992345	0.0027070473706046856
-3.1189484002983212	5.2425363738674378	0.0027138199865073213
-3.1038413336648016	5.1993	0.0027319005309099998
-2.9281996744826166	5.1993043251268549	0.0026473109021969165
-2.9576809585042376	5.1810429091325521	0.0026713078692361114
-2.9974108670330892	5.1528140783132708	0.0027064214117584057
-3.0158688839930625	5.1531659182497034	0.0027154887773329136
-3.0375021648592648	5.1592016072140305	0.0027229116622149358
-2.9765236137735087	5.1722963436512952	0.0026853020455288434
-2.9945615952521192	5.1662639455573016	0.0026975371986103936
1.1120679935580298	6.1862835007072414	0.00099060812994140901
1.2056280972932722	6.1148854986804979	0.0009654362529003753
0.64952126716041036	7.1835803777680018	0.0010886762630237931
0.12617307780841203	7.2683651601717854	0.0011756365538365132
0.41538573829193165	7.3893362964972082	0.001110183893960646
-0.3385902369554657	7.4678423280950366	0.0012525846722830027
1.3030813354999322	6.442238985132291	0.0010051668508063165
1.2478205848725039	6.3433896172078086	0.00099859418149803795
1.201184136173884	6.5905080424789064	0.0010230663081768844
1.168786895714921	6.7870311918864923	0.0010333279394048208
1.0337049636705982	7.1835907616538837	0.001038093069975771
1.1798566266685886	6.9858989632800643	0.0010315197972010192
1.4049945650488411	5.7008826823432539	0.00080303347765470169
1.3340062541461086	5.6562312781913864	0.0007838096392126958
1.4049918933450312	5.7997305565836577	0.00085124190143089323
1.3178634629451513	5.9480000131070527	0.00091083305238642354
1.404989221641221	5.8985784308240614	0.00088981512524863955
1.3016592982686626	6.0468474494463802	0.00094029672449309873
-0.99677083518292331	5.6834852379723442	0.0016705360693737119
-1.0235103096010418	5.5805133588113032	0.0016966160456612527
-1.0487346349960622	5.632028579655584	0.0016992205667631904
-1.0424420742091278	5.5426492496085249	0.0017102034036065004
-1.0648801386820361	5.4685340595965313	0.0017310315882674491
-1.0531531125451679	5.5016934669318411	0.0017209449274449549
-1.0836279988559332	5.4738218434213177	0.0017382315196601487
-1.1016934669318421	5.4621393888560732	0.0017478233402337003
6.7913022990300718	5.2552962525029612	-0.0025587006333942035
6.8499742828241628	5.1998225292402367	-0.0026121887667547058
6.8890869786533901	5.1998246020566903	-0.0026307968113908177
6.8304159168621519	5.237900732261072	-0.0025848924430527955
6.7729459794567015	5.6082049533441065	-0.0023942696982264654
6.8106148180206532	5.405165823227672	-0.0024989255772561074
6.8308618086150812	5.5	-0.0024637117787812057
6.8166410769239061	5.3083818063868371	-0.0025458261787423661
6.7729459794567015	5.758634279959618	-0.0023317883727466452
5.5270621244977063	6.3519448934036937	-0.0017462635750641257
5.6849146541446309	6.6527107590316223	-0.0017309533682110393
5.3382253106749706	6.0696008040585676	-0.0017391434352275075
6.6473520454156043	6.3594560847056432	-0.00207357162936312
6.3343971756985251	6.8925222090768177	-0.001842716981058511
6.9077603146234834	6.0511563065403955	-0.0022533594692678558
5.3199513030791241	5.6328404449554323	-0.0018138334263126973
5.234672384017947	5.9593014474481976	-0.0017222816884008131
5.1996180762607791	5.8121268837642432	-0.0017347361798125674
5.2628224874576199	5.7268639367471827	-0.0017739821513525925
5.267134421338822	5.5647530393578775	-0.0018045496133782229
6.955802725019927	5.1351873480836003	-0.0026974222717587103
6.9299288363688145	5.1652081489661166	-0.0026685719315754516
6.9281996744826166	5.199826674873143	-0.0026494797411164696
6.950678179253269	5.1582610784637799	-0.0026825142615137043
7.1189508853618078	5.1529423631775266	-0.0027699679689084356
7.1944837332065887	5.1998407868632919	-0.0027779003984066339
7.0887358964063223	5.16908784597425	-0.0027449735766877821
7.2549119996558087	5.1998439893197395	-0.0028068732727376958
7.3757685325542486	5.1998503942326364	-0.0028655224936513964
6.983957259473816	5.1278601093793945	-0.002715647855999257
7.0115087039534929	5.1387505554312618	-0.0027236425229578733
7.0302352487029669	5.1413461572236612	-0.0027316702056699978
7.043786600099498	5.1545287784442904	-0.0027309914258746705
7.0624444849483226	5.1735920905561912	-0.0027292311459224819
7.4682124996857251	5.1680558446011391	-0.0029464437505829443
7.4361967990034694	5.199853596689084	-0.0028956622343467397
5.0540104655691529	5.3950795110689835	-0.0017413034854459649
5.091693466931841	5.4237848747576534	-0.0017533798111625844
5.1212178525162653	5.4428480630928959	-0.0017632048647166984
5.1513027630220627	5.5	-0.0017668909845816848
5.1802606776012521	5.5643631391083259	-0.001768502130564754
5.0130725372268996	5.4189142025761905	-0.0017199682138495439
11.915388930874746	6.4248337251914185	-0.002135570601702694
11.964373633037974	6.2085346724647099	-0.0021711170365492417
12.053761234267037	6.0815849632483054	-0.0021865202643581599
9.6429764372184685	7.9178863810472437	-0.0019038617811059752
10.642485547093651	8.0574270387723192	-0.0018744651052089668
10.024948473855805	8.1769615596488627	-0.001850183322299646
10.597537861442945	8.3965740414663088	-0.0018081119021234537
10.230431277017283	8.5207268458056209	-0.0017823787741043505
11.847565174703078	7.4126391332670387	-0.001961647342155893
10.851631924357514	8.3281645071047858	-0.0018202372588427456
11.111493810080582	8.2867464247198512	-0.0018251331827919774
11.90946913302121	7.799026947873875	-0.0018918982907476386
11.698864769108393	8.0921323996100032	-0.0018480156074986475
12.109426045545639	7.0899938318936373	-0.0020050036206303041
12.096099499553373	6.5302758917210042	-0.0021036334666625781
12.26266302414877	6.7212153446974421	-0.002058977556838054
8.1368293202640523	6.5041054124942139	-0.0022585137607641177
7.8333144597452842	6.9952949584818684	-0.0020684046622004527
8.1070890731031149	7.422060462655371	-0.0019653621441299038
9.3345865516793989	8.0822403011598833	-0.0018591684585206444
8.9886799734449809	8.0325898057610594	-0.00185852665748274
8.3535923065889968	7.7747937681400945	-0.0018889970700994212
7.9312625626242994	5.6006221504601665	-0.0026416831195189556
7.7575150751491604	5.6314051638613636	-0.0026199258408331431
7.7575150751491595	6.2007598230951171	-0.0023469837193357281
7.7235381729905299	6.6575134222310544	-0.0021686077132890124
7.5336743501437802	6.0597729177117792	-0.0023815795909651479
7.5837675876740196	5.6536784831900633	-0.0025911036046288257
7.5035035788663258	5.7969579595738745	-0.0025024499070024149
7.641683416832401	5.5	-0.0026901504580690823
7.6254294211689562	5.292711188483004	-0.002836170959444404
7.5971667318409093	5.3265870164135327	-0.0028092201316233059
7.6281309353027682	5.3817439564611869	-0.0027693124470061811
7.6362411964064369	5.4407190956762523	-0.0027289218667773973
7.5000119470403925	5.1671853121373008	-0.0029707883618162022
7.5227825028118067	5.1745064588664533	-0.0029548715729700806
7.5385725368512198	5.198163450014837	-0.0029253718805945981
7.5411766874892683	5.2284569289378764	-0.002893941379130213
7.5578714801791209	5.2538687443560832	-0.0028693678274930704
7.5854639594988544	5.2840500155138166	-0.002843153505980509
12.274949749502797	5.5	-0.0022671976610116468
12.303907664081985	5.4498084580463262	-0.0022727121745063461
12.340309635878244	5.4047235586918019	-0.0022764926615493927
12.159118091186036	5.8420884657246361	-0.0022194167223116719
12.246445397596037	5.7026388540199511	-0.0022353408332796512
12.282926786114375	5.6187963216423675	-0.0022461124348160757
4.7371842499799266	5.7173443809698608	-0.0015683895108028879
4.7821743355175137	5.8562368951858588	-0.0015705215059387916
4.6570388166175025	6.588988266794809	-0.0014465481220964139
4.8567058422168845	6.3558743463973721	-0.0015349179748137397
4.8496946553440603	6.1208668336648024	-0.0015630243691768242
4.8939219538063856	5.968653367066163	-0.0015980139476599227
4.9116960243001673	5.6345894098437492	-0.0016480138038876262
4.8507622108543362	5.729989847637305	-0.0016116401347500721
4.9273148572024557	5.5761928889807271	-0.0016620651033485148
4.9508429292157468	5.5356408981966085	-0.0016772031214856212
4.9655804507140431	5.5039902290128566	-0.0016876961284281935
5.0013648574423781	5.459578992031358	-0.0017091394045637351
2.4213153985573643	5.5346672152159808	-0.00030748425460579393
2.4800056650854514	5.5014900245840987	-0.00034469048758883203
2.3549999058797972	5.5015004765239288	-0.00027613801963459933
2.2886986388366766	5.5346730896602718	-0.00024632132492704141
2.2180626272997759	5.4451668909827742	-0.00018602593743702019
2.2299941935373027	5.5014969715667315	-0.00020854102849002099
2.5784954137163401	5.4032048968006636	-0.00044683239521400565
2.5526944080077723	5.4256111853667761	-0.00041821034315885118
2.511260110624387	5.4964964384334802	-0.00036460316841951994
2.5319459871441952	5.4725408382281575	-0.0003870053421188396
2.5581484172733635	5.4563150391144637	-0.00041461409343080779
2.6066934669318411	5.4244574572641318	-0.00047442913219563319
2.6270731266387393	5.4315013564944898	-0.00049819936079989078
2.6841331663351964	5.4805692433946591	-0.00058766515726308961
2.6423945121393277	5.4658904889807189	-0.00051778284660182082
2.6666532665340781	5.4860716542742027	-0.00055820283867109768
2.7033065330681572	5.4865820350063625	-0.00062631853095271859
2.7143640957551565	5.4899407674002614	-0.00064871074662212636
2.6934142744474823	5.4899407674002614	-0.00060875621946109579
2.6254990535963278	5.4549089833176829	-0.00049415603263532439
2.7244402411849111	5.5014940120053017	-0.00067761210595297357
2.8203034079386549	5.7190873209766631	-0.00087533954915026404
2.7679872309258946	5.6761721604194841	-0.00084514280609641738
2.7388504356462264	5.5383695110204068	-0.00073182750406207333
2.7505982944994254	5.5632986906699937	-0.00075984542756213141
2.7242610709855821	5.5217214161100392	-0.00070631605537997222
2.7463076690500818	5.6044571594312087	-0.00079405354547821281
2.7049915904495871	5.7997300087631594	-0.00090058928120950775
2.7049888189208251	5.8985777003967614	-0.00093723868082686652
2.7049860473920631	5.9974253920303653	-0.00096815146776151094
2.704983275863301	6.0962730836639683	-0.00099218034940340557
3.4289162377945779	6.9443750605504881	-0.0011367221116346919
3.7288660775044717	7.0045966100119834	-0.0011846828432788665
2.93851893128687	6.4395215801055183	-0.0010603746532371261
3.047545186553684	7.0316760952788169	-0.0010839030089742734
3.1903455802274636	7.0138520811560756	-0.0010998873429550454
2.9356428631143929	6.8025571648324279	-0.0010770574830860358
2.8264013085109223	6.5410911007293464	-0.0010593044255902161
2.7958575380271871	6.6399379360429318	-0.001063243827401056
2.704980504334539	6.1951207752975712	-0.0010118761246683322
2.7049777328057769	6.2939684669311742	-0.0010277996412450753
2.8154004215898709	6.3433954088597178	-0.0010399946656753909
4.1520745943145618	6.9302087760484854	-0.0012815464539879247
4.5921091057702466	7.1635510168505796	-0.0013591462785454294
-21.758201546699159	-7.2974781826957491	0
-21.469969134589245	-4.9389592759965621	0.00118276969082947
-21.733234941539113	-6.3615954878290726	0.00068805290025040025
-21.672270839601097	-5.4381144336883906	0.00069243429402096612
-21.864202663155236	-5.9462189426740135	0.00069028385716563489
-21.905498870948822	-6.8815233707326007	0
-22.045514348664625	-6.4630612179321068	0
-21.576148527481628	-4.5283940270911875	0.0011832618762754881
-21.675146397145259	-4.1160382233418167	0.0011834138743694752
-21.766932587870027	-3.7020174723208523	0.0011832301490386828
-21.605398676213873	-2.8124686769963922	0.0011825325357341307
-21.851479140693083	-3.2864578887597649	0.0011827150752338645
-21.350137597677843	-2.3484984749091118	0.0014384581230377606
-21.411125466733285	-1.9404191144171037	0.0014354104916196283
-21.464982080182892	-1.531337521309776	0.0014320194401539312
-21.511691032780494	-1.1213783058032512	0.0014282903127574953
-21.2560610690998	-0.27642220892573488	0.0014222083632873272
-20.928510913196984	-0.25351767077183895	0.0014737981804629503
-21.551238096526639	-0.71066634544593699	0.0014242280835288308
-19.892358504145658	2.1099990827626582	0.0015028864344543745
-20.56291228041384	1.1528964475543522	0.0014794555644305585
-20.47139281456829	1.9382341297926864	0.0014714554426391838
-20.970498463620459	0.54765251804137716	0.0014632330241792421
-20.980999349322122	0.94866516424226888	0.001457424259308411
-20.953000541566553	0.14688421373406735	0.0014686012946557849
-21.674445064312284	-2.3998637315050857	0.0011813644253732499
-17.015846634971762	4.1445143768190418	0.0016262335682377641
-18.868665185271723	3.1341560452131247	0.0015406764515899182
-20.140675005810493	2.7039816952557225	0.0014744310496379138
-19.778916143735092	3.4468711062542678	0.0014767125051150967
-18.864130192659974	4.0966148498522932	0.0015104885757716261
-18.16275545746312	4.3029131951908628	0.0015456992461896424
-17.529519510949143	4.6682866514030508	0.0015707193900398411
26.898845179020061	-3.0405381935441245	0
26.566261692711066	-0.36804036154127084	-0.00069990573813439704
26.592500580249894	0.06096165757220029	-0.00069916648463434988
26.711743548218447	-2.1232090652180711	-0.00070067450983530405
26.768592195748592	-1.6914007169381144	-0.00070075881302848742
26.817896090157173	-1.2586659894590053	-0.0007006352152426513
26.859640213000333	-0.82513669797072975	-0.00070030512083057322
26.893811848613868	-0.39094489969516727	-0.00069976996620622867
26.971674930849893	-2.605324757888912	0
17.244326171771107	9.1791685025336172	-0.0015133202390079056
16.225687714967812	9.7615217561795404	-0.0014966626353498161
18.145277583567989	9.3948151993434124	-0.0014620037605345458
18.887329696014337	8.5710480736647554	-0.0014927867516306456
19.521653490327804	8.2925790435755022	-0.0014837972314909211
20.179155463837731	8.5107597750382844	-0.0014407477190053134
22.080838931623997	7.7416492873040053	-0.0013993755011614862
20.888434122508695	8.5205609987256761	-0.001409976820147002
22.248272004495789	8.5200891784453479	-0.0013536680741462375
21.630856316806128	9.0264480736346453	-0.0013521864341073881
14.651161010375967	9.7618631034348198	-0.0015405265757959437
15.585163430917097	10.02509186136391	-0.0014889575305544376
13.825578460616168	9.131500134164769	-0.0016363070998347633
13.757319684813911	9.6246675905893628	-0.0015769405909853672
13.471048970768218	8.5005432849220846	-0.0017294439252574804
13.560726119302267	8.8190477558077518	-0.0016841760312693711
12.51	7.2005000000000008	-0.0019641206008161583
12.51	7.6247782665340784	-0.0018961559890086073
12.929011162799361	8.1548126469789217	-0.0017979991656934778
12.51	8.0490565330681569	-0.0018295403778479905
13.063178284764945	8.388486856380089	-0.0017592893087270787
13.19092198045885	8.5163545203478535	-0.0017369062436759838
23.122394971689289	7.606538436533552	-0.001359566823876377
24.001867848245062	6.6319811304513721	-0.0013598531818284495
23.685010166024743	6.9579249458702357	-0.0013616287869033779
25.583611225002638	2.9989267470796079	-0.0013737327279159525
25.551238096526657	3.4102663454459314	-0.0013665854043729193
25.511691032780508	3.8209783058032456	-0.001359149324612372
25.464982080182907	4.2309375213097704	-0.0013514303399469313
25.411125466733299	4.6400191144170986	-0.0013434343241585738
25.936700564776594	2.6042693199630538	-0.0011438387385460809
26.29790000000008	1.349800000000001	-0.0011565752321102771
26.294199312140559	1.7738568263724734	-0.0011524053453015445
26.283098375827372	2.1977844809277021	-0.0011479551335232263
25.350137597677861	5.0480984749091071	-0.0013351620941775624
24.958675424810721	5.3980339187225033	-0.0013287405555989359
25.282037050512304	5.4550512978594368	-0.0013266169841850658
24.482233529066207	6.1285462576007932	-0.0013559589978700804
24.395408754056291	6.5201875085665684	-0.0013461385202522729
24.884527283637937	5.7981014878640895	-0.0013199057154627885
26.611248353879073	0.4903562693300324	-0.00069822510350415438
26.622499302845146	0.92001267597384495	-0.00069708311906092738
26.626250000000066	1.3497999999999992	-0.00069574208202714425
12.51	6.9883608667329611	-0.0019985081163234135
12.51	6.7762217334659214	-0.0020332627413208182
12.51	6.351943466931842	-0.0021030204283404141
12.51	6.2458739002983226	-0.0021204776970334136
12.51	6.5640826001988817	-0.0020682272696502259
12.691547877511368	5.8215956337642432	-0.002173724508026568
12.51	6.1398043336648023	-0.0021380362653342262
12.51	5.9276652003977635	-0.0021730015088846106
12.650844128363664	5.7240410948917146	-0.0021931351786136722
12.631223076732043	5.6201724394552466	-0.0022116558007140097
12.587726580561434	5.3668774087449211	-0.0022566678800560124
12.587356739249437	5.417030219835131	-0.0022486638871655517
12.650148797473411	5.5331259951367189	-0.0022236972058987219
12.600528210031273	5.4583869088494072	-0.0022406711706428688
12.603427416100692	5.5016934669318411	-0.002233421887156467
12.376202825416343	5.3792387748479431	-0.0022769621756607273
12.466317367295103	5.3878125795403085	-0.0022660369254956635
12.423714714087444	5.4191772536000844	-0.002265341215807899
12.508306533068158	5.4199939219127318	-0.0022563892739964737
12.546992813491205	5.3961383291527714	-0.0022562287072370817
-8.096353110682907	5.6196433400990324	0.0022635869450419251
-8.1203083012780048	5.55577233249317	0.0022723592726624216
-3.3012196918821215	7.2015375940877089	0.0019356675609102339
-3.8347464163975378	8.1821425449302865	0.0017398693403630535
-3.38110455337078	8.0510146970389318	0.0017217600766278949
-5.0897378730451397	8.2297417996920075	0.0018149419118480405
-4.5127676863815687	8.3277417935989266	0.0017613035843893337
-4.7924764626830285	8.3944016104218004	0.0017631111785597351
-4.0462266194459957	8.3445855939130009	0.0017215826259827749
-4.2724973381995683	8.4856996693234983	0.0017079246131590333
-6.2038483719952779	8.2968791976804717	0.0018253086770726856
-6.5258742475318652	8.3228244144437404	0.0018207752234772963
-5.4109294480150183	8.3407065307033186	0.0018021641441553242
-5.6625114678432391	8.4569821843610136	0.0017836707230703425
-5.9067174437190149	8.5304360280834626	0.0017739787856215152
-8.1406962537647338	8.0375462948249083	0.0018418834906238587
-7.4666548171693954	8.4018816912962162	0.0017970364059139419
-7.2027144142774517	8.4447503784830698	0.0017931306861946009
-7.8881431007399394	8.539455616690228	0.0017662271736078399
-7.9866339416528564	8.3733774228558886	0.0017910373645872973
-7.6895030133765925	8.6072194721787625	0.0017586853518188118
-6.9466756926859352	8.5218635010087951	0.0017816976991007049
-8.5099999999999998	7.6247782665340784	0.0018943773217522325
-8.5099999999999998	7.8369173998011181	0.001860726063970588
-3.8795967334659212	5.5	0.0026948294243456985
-3.5325705085156414	5.8079994911254484	0.0024978997970734607
-3.6495405804154228	5.6762080964863868	0.002583607314860866
-3.7639213251491612	5.5	0.0026939250799197017
-8.1417291597899677	5.7212023231447766	0.0022412721447549236
-8.7690552926320713	6.5640826001988817	0.0020483538387248801
-8.9001072203099589	6.9883608667329611	0.0019733943194824902
-8.7509076662584224	7.4126391332670405	0.0019162504904671072
-8.5099999999999998	6.1398043336648023	0.0021370681863726736
-8.7851621702819358	6.2296379485801845	0.0020999957790379066
-8.3611258618154647	5.8893165476011138	0.0021918257139554452
-8.5099999999999998	5.9276652003977635	0.0021720922487946139
-8.2772526081436641	5.7888808757184478	0.0022166694656491257
-3.6804266641748082	5.2961416819000338	0.002829816013360022
-3.740060349150871	5.3209558385315159	0.0028095458728197411
-3.76981254935618	5.4081028435095195	0.0027514803459930824
-3.5957450726548092	5.2687438537541906	0.0028537137152075901
-3.6270962113533867	5.2938239776360989	0.0028326876880780125
-3.5784246498631749	5.2325235629498863	0.0028858423549845556
-3.5435974726556139	5.2298751198072475	0.0028899189049750285
-3.5148955469665988	5.2143577264375107	0.0029061730927858764
-3.500011999999999	5.1885921549389167	0.0029427329148121436
-3.5071344703206035	5.1906249620207046	0.0029374499975831211
-3.5096082435133225	5.197606533068158	0.0029275703736470113
-3.5073505359958377	5.2067214765958081	0.0029154953311636305
-8.7177587615889234	5.2446974129416466	0.0022611789052170237
-8.766233334592556	5.2988022478448764	0.0022476264719084918
-8.8593358504352313	5.3402527743880785	0.0022314951438294492
-8.5083065330681578	5.1799382373009504	0.0022942845990690055
-8.5535999665985916	5.2270707084582995	0.0022817275013605844
-8.6556821680668072	5.2866520756395863	0.002261248354839384
-8.5905342436485803	5.2810042243567556	0.0022691173818038058
-8.8510438997942469	5.4511639390323872	0.0022154246337160906
-8.8510438997942469	5.6043134909988428	0.0021918640123739404
-8.3635049516233977	5.2703837249895207	0.0022953598636214884
-8.4524937190397509	5.2706626449978238	0.002285655560430836
-8.3371845036954575	5.3287765377912972	0.002288481917898379
-8.1885056932652258	5.5573447494788493	0.0022651593388703455
-8.2174245453444144	5.5	0.0022720601378782563
-8.3041811015819853	5.4496952466220359	0.0022716464374638893
-8.275262249502795	5.5	0.0022661101898007038
-8.3405673028132892	5.4044966561799539	0.0022754461280824526
-13.283830044191053	7.7171904058883882	0.0016353818280713782
-14.319743922791314	6.4889174232932234	0.0016722939685242099
-14.381949623831991	7.7612499526390195	0.0015747433271144666
-15.487984744752227	6.0471630737271509	0.0016279888160503292
-15.423183863044471	5.1148446396013689	0.001687994398875272
-10.046007266230953	7.6886862258769559	0.0018101802449432686
-11.476548218371853	8.3054542250566055	0.0016688705190800515
-10.832585972358126	8.4242034688986021	0.0016840749263949968
-10.263883118181351	8.2298842657101439	0.00173162178113364
-9.6064184322669526	7.4779274759877543	0.0018613034184465868
-12.521823994055412	8.3708955427597829	0.0016149506625218646
-11.964440302904187	8.8931598350175527	0.0015885688054908789
-9.1109511480799501	7.4126391332670387	0.001897312475993583
-9.0277865555473777	6.0512948313928403	0.0021075308734741028
-8.9582156162289088	5.8060837054005026	0.0021508600633740813
-8.9053684715749313	5.9535522645924228	0.0021330053710735108
-8.8539652530715678	5.7154438883788092	0.0021744421096222682
-16.066893876968241	5.3690442703178292	0.0016305699567919184
-16.600000844635829	4.9277088023273263	0.0016182819188129886
2.1661997102981978	5.4201533328279856	-0.00013996578620866209
2.1300055777767777	5.4339833622094487	-0.00011075543864443686
2.1033065330681571	5.4499741262533439	-8.706022368570445e-005
2.0066934669318415	5.4247160042627502	2.724916405879552e-005
1.9809873476290263	5.4383210900138499	5.7547634843913695e-005
2.0269436437308928	5.4316783624774301	5.9100664216137614e-006
1.960495580004032	5.4812133532705261	9.5961278144327772e-005
1.9804183255134333	5.467399933555801	6.9946907621098366e-005
2.0448007008847404	5.443496551937181	-1.4364587358246577e-005
2.0688191522178454	5.4574679800346741	-4.5474912914017404e-005
1.9042603521922341	5.6320918200060293	0.00018482639479373806
1.9331205933538642	5.5767216357767273	0.00016021980010263553
1.8894546507233063	5.6927512135531728	0.00020024183268866445
1.7549944183357298	5.7627337997160817	0.00022958439142908168
1.6205375873802252	5.6927623386561299	0.000256440308748343
1.6057328910508344	5.6320999092967332	0.00026957927831128769
1.9581465712965958	5.5237895977244005	0.00012469230239427063
1.9581472125102584	5.5000659322367547	0.00010871188772409257
1.5768750110725371	5.576725437449614	0.00029234196648666045
1.5273509067787641	5.464970135311634	0.00038283010391048766
1.5362198290451117	5.5014943422858158	0.00035247408566096484
1.5518520900361099	5.5237922137576705	0.00032662932358567539
1.5033065330681572	5.4501095039122678	0.00041702816316005812
1.4687718759953063	5.4579390877885423	0.00046331639752668385
1.4424244878327874	5.4655834435011323	0.0005046829119721612
1.3646515716629566	5.6020609471690612	0.00074125628445063658
1.3927901827644336	5.5328460486268058	0.00066751394039914322
1.4049985726045562	5.5526108709826465	0.00069005004757626345
1.4049972367526511	5.6020348081028501	0.000737044136351076
1.3958147451189507	5.5200246848278445	0.00064804033106450102
1.398014603943228	5.5100443068583242	0.00063012060244593588
1.3955849282045818	5.501493212457758	0.00061539739242915531
1.398027231812738	5.4928319927411691	0.00059763114200181216
1.4066934669318409	5.4808636459442805	0.00057002176613827422
1.4258668336648017	5.4815215647865818	0.0005356020968564335
-1.1250760729230769	5.4774671281286791	0.0017553777896218976
-1.1901434901012542	5.5	0.0017793274447728228
-1.1612246380220643	5.5	0.0017670443356152012
-1.1323057859428745	5.5	0.0017547825111654777
-1.1901434901012542	5.5641560928517846	0.0017683788848213533
-1.1434983578110518	5.5747299747933221	0.0017472203875844936
-1.1000000000000001	5.6063002504972044	0.0017242074282367824
-2.6382772326801218	8.1546638487096583	0.0015941225549437944
-2.0440153761275965	8.2949414035964608	0.0014667429741287681
-1.7431717937356843	8.228527612751865	0.0014256958424509012
-2.3671020803689031	8.3193569634280014	0.0015164331691864691
-1.4588621242735573	8.1098445704455386	0.0013929774922426255
-1.0999999999999992	7.9733065330681585	0.001343310311082431
-0.89939568402062131	7.8305930103724313	0.0013238733447048737
-0.7861505599597266	7.6040691862458649	0.0013331237123925673
-1.1756840640616593	5.5320780464258927	0.0017677658610940805
-3.3436891772866084	5.7172038582354068	0.0025113546339990181
-3.098787727327792	5.5521491418355744	0.0025321149497256057
-3.1566254314861717	5.567112469754492	0.0025427740949598935
-3.2429519620848173	5.6341136865686678	0.0025317545143134735
-3.2315965558217252	5.5596308057950337	0.0025694903648896903
-3.098787727327792	5.4484209297827935	0.0025879311679529648
-3.1277065794069818	5.5	0.0025699235085358159
-2.9660593970590692	5.2619069748359752	0.0026331135846496562
-2.9469489048850832	5.2279706350707427	0.0026416905673956304
-3.0536200456330853	5.3085494903420898	0.0026471127942319017
-3.1291528323105426	5.3976798134230179	0.0026275483411252209
-3.1016973592113488	5.3443767441539585	0.0026473419113156832
-3.0115054669318408	5.2769185371683021	0.0026457863611250671
-3.0585201337642425	5.1781884578433512	0.0027223720019332945
-3.0736272003977625	5.1993	0.0027172962316328059
-3.0453142589671804	5.1733983944596211	0.0027186268281673498
-3.4418209001271647	5.4019752120868096	0.0027260253821730371
-3.4983185330681588	5.3606691346690525	0.0027689104591264
-3.3012196918821215	5.5	0.0026245997877226163
-3.4168951001988814	5.5	0.0026538890188466942
-3.1916592468810534	5.3981220038407933	0.0026510275113471515
-3.1566254314861717	5.4498895532680498	0.0026080507770251376
-3.1855442835653616	5.5	0.0025892211775460647
-3.498318533068157	5.20929098274702	0.0029109290120537868
-3.4910738611206837	5.2067214765958081	0.0029119842057673622
-3.4890715328195547	5.1993	0.0029206478844611568
-3.4948084783440461	5.1940964783440462	0.0029311180858432695
-3.5566058856372043	5.2597978741415217	0.0028612657739580378
-3.5622672132411557	5.3251203453807943	0.0028055838282074479
-3.1004438726051133	5.2844313609461517	0.0026811560068992495
-3.0943020700924659	5.2287654503604868	0.0027103435502424007
-3.0757274925938409	5.2500272705459254	0.0026896573332913366
-3.0839995107955769	5.2140082542336756	0.0027139275530690381
-2.967312370311844	5.1993022523104013	0.0026660962201021914
-2.9770899493290948	5.1880756029162152	0.0026769471003706114
-3.0081169039573941	5.1685597862461536	0.0027029754021347862
-3.0213376793629165	5.1695108454006027	0.0027089874601520718
-3.0318889170807108	5.177533612906962	0.0027096341524786164
-2.9917569776258914	5.1836850761676043	0.0026865091405942681
-3.0039917645880854	5.1762684038064481	0.0026966279108648085
1.2942158070617977	6.1951190597293504	0.00097208021634420964
0.72228281493184865	7.4438260048878346	0.0010556764469960927
0.16806986804680085	7.5790460861642579	0.0011348085391413804
0.4021941238692302	7.7095822310164763	0.0010763063125679235
0.67024916912791976	7.7089948736742029	0.0010325234251576307
-0.65344428877817617	7.819769317468773	0.0012737660140600445
-0.18350718499643487	7.8509947228878589	0.0011720525850614219
1.318065169737779	6.5410872644345668	0.0010124924339914726
1.4049731914183605	6.4916656762664848	0.0010053498197950303
1.4049758631221705	6.3928178020260802	0.00099561705819698225
1.4049785348259807	6.2939699277856764	0.00098318003083391198
1.3030759920923123	6.6399347336130985	0.0010193891751424267
1.3013581430680827	6.7732131045416644	0.0010247692722680662
1.0639015762937787	7.4164215152544211	0.00101759616220999
1.2489979002772624	7.1341726435297348	0.0010232286704417648
1.2275258410407193	7.3318678117987073	0.0010122206324120935
1.4049625046031202	6.8870571732281016	0.001021326083985576
1.4049571611954998	7.0847529217089082	0.0010181818567784628
1.4483157630428833	5.676171884669488	0.00056292082360610059
1.4549945998388318	5.7382099495714183	0.00054108876192259815
1.4049959009007458	5.651458745223052	0.00077310185895031983
1.5049888189208254	5.8985777003967614	0.00024769641919472439
1.5049915904495874	5.7997300087631594	0.00025391105625578942
1.4049865499374108	5.9974263050644643	0.00092121568028800103
1.5049860473920633	5.9974253920303653	0.0002450710227834866
1.4049838782336006	6.0962741793048689	0.0009466784147574331
-1.0669571995780414	5.5688719539019864	0.0017164084708388503
-1.0639250712692205	5.5379356930268662	0.0017199308786525057
-1.0766071648189042	5.5016934669318411	0.0017308909907747414
-1.0797711322006229	5.5226831807324688	0.001728957558970804
-1.0913352798256279	5.4917115258928391	0.001738710790848762
-1.1016934669318421	5.4811075679615389	0.0017448021140723906
6.869527536818139	5.258203832068415	-0.0025932803531321545
6.9052156158726294	5.2454983488197415	-0.0026158882393323094
6.8887776377734609	5.6487707286589259	-0.0024171031837692159
6.8890807908121152	5.3165851348965925	-0.002573717974985696
6.9346498828233143	5.37829798914498	-0.0025628604983184743
6.9466934669318414	5.5	-0.00250750014541299
7.0625251252485999	5.7686817158361015	-0.0024162067475255273
5.0899999999999972	6.3266934669318431	-0.0016129480707808741
5.0899999999999972	6.7383467334659208	-0.0015461175129580153
5.4232488884579126	6.9441733667329606	-0.0016013228689883495
5.8321108280316931	7.0480476180726477	-0.0016826770708585359
5.0899999999999972	6.1208668336648024	-0.0016452507207824396
6.8672929035364971	6.7748712776607816	-0.0019920365913075931
7.0625251252485999	6.3472872002979006	-0.0021761405228294898
6.120886736801685	7.3920032030744558	-0.0016722874841897952
6.5832334134518922	7.4583673912711079	-0.0017480489115821291
7.2941884418821212	5.9473964192586219	-0.0023894008535454776
5.234168026682525	5.6246705435827424	-0.0017804531176889293
5.0899999999999972	5.9150402003977636	-0.0016769398383295196
5.0899999999999972	5.8121268837642432	-0.0016928208188685444
5.1763338184223882	5.7395607332479921	-0.001737791239130485
5.1777792654738546	5.6633641877445813	-0.0017510527098636294
6.9700717042314579	5.1540302309636887	-0.0026944097133009357
6.9477571847623798	5.177894638325224	-0.0026705581717677948
6.9411457314779224	5.2334943876496824	-0.0026385889845292002
6.9477560223972308	5.1998277112813707	-0.0026588371576637152
6.9627023737913136	5.1740543563806645	-0.0026799280061577122
7.1038413335327588	5.1998359831786196	-0.0027338166216926644
7.1340554667573679	5.1998375844068434	-0.0027483676914181248
7.1797137133936459	5.2628309035504888	-0.0027314222330070232
7.073627200308148	5.1998343819503949	-0.0027192469783808597
7.231562664160176	5.3382673554412658	-0.0027049686453935297
7.3185139815927656	5.3033089259840365	-0.0027622086451199027
7.4102324522190228	5.2840645621504443	-0.0028109473824522373
6.9928359176683585	5.1561241030248404	-0.002704610055492101
7.0162183712247828	5.1540326765524762	-0.0027174488527969302
7.0250667122189103	5.1673530013766449	-0.0027143317103683127
7.0358608078810665	5.1757908741498122	-0.0027148489725324692
7.0509673711254184	5.1852899000337054	-0.0027167828787419339
7.0585201336958425	5.1998335813362839	-0.0027119619083666247
7.4664109322280803	5.1998551979173087	-0.0029107461275090026
7.4833131384657765	5.1831572595151636	-0.0029397488895679938
7.4739632281684898	5.2232038835085159	-0.0028892148511370924
7.4653670804028538	5.2609844002403721	-0.0028493756017632967
5.0388599480988931	5.4399623398187691	-0.001728071721642933
5.070531745520471	5.4502049903033871	-0.0017402108320630351
5.091693466931841	5.4619112514281385	-0.0017475133782177815
5.1151053697980746	5.4774563287047773	-0.0017550987891632036
5.1223448484428733	5.5	-0.0017546234341205269
5.1191152630220635	5.5291152630220646	-0.0017486625774994595
5.1666896854876843	5.6135546109289303	-0.0017547547296999551
5.1408039874764304	5.6021166168420251	-0.0017460137371767357
5.1335310721841481	5.5747669957584849	-0.0017474101570733741
12.117424856409986	6.3704660426242476	-0.0021301336748720135
12.119634231376228	6.2092547608365001	-0.0021584006518796622
12.241960076752671	6.1339207279078387	-0.0021613291277852468
12.304673756696992	6.0074125579091735	-0.0021777478885715612
9.7002054001314022	8.164549411645206	-0.0018495492134772285
9.789875148644974	8.4013555371178672	-0.0018004190466625659
10.817832598848996	8.6147719973766073	-0.0017671488479615743
10.524140473317733	8.6488953228744609	-0.0017599630414855464
10.230452034398089	8.7180672651153248	-0.0017440580370883545
10.083609168490547	8.7655214577470044	-0.0017325744178358442
10.377304880056625	8.7654905651718931	-0.0017367838786092017
9.9367475957630518	8.6351299130500809	-0.0017554207108697586
12.185235958749447	7.4985571234860027	-0.0019314884806667344
11.049843811716832	8.5012416717148245	-0.0017868522453404316
11.258372594500431	8.5807695286737218	-0.0017707412530938993
11.538992988819	8.3979723109763089	-0.0017982823829243084
12.268397144730123	7.8369173998011181	-0.0018721417192633413
12.053124655912619	7.9517887308054824	-0.001861150551960427
11.800488082443392	8.2788716461546983	-0.001813490725785954
11.988336929229556	8.1512269970757458	-0.0018298557159429284
12.319344621363459	7.3187218160424798	-0.001954960341612225
12.323731744419977	7.0944304333664796	-0.0019920535778368519
12.283137439763413	6.468664199909262	-0.0021006718083175138
7.5761993854557259	7.301600738348883	-0.0019467639282477005
7.3808947459187513	6.7510157283530337	-0.0020913320575803003
7.6704727134333401	7.6902444464400999	-0.0018492831898011418
7.9542162354222112	7.824322223722171	-0.0018433632406098246
9.0661183397261293	8.3059395450786013	-0.0017990363470233141
9.3493380240773298	8.4626533994312076	-0.0017754046595500729
9.5619058064125113	8.3766602959417238	-0.0018003537843877847
8.4682277467199221	8.242728816378639	-0.0017810810040738249
8.8418315395009426	8.4803305190480369	-0.001748904009334527
8.1284152880964129	8.1083348068081325	-0.0017884175673147731
7.4704689416606671	6.4083083590406487	-0.0022281097374646738
7.4679359293572611	5.6081428956923292	-0.0025996922350558192
7.5258517585156399	5.5	-0.002676650493052506
7.2472907556838839	5.7686817158361015	-0.0024649314614786709
7.3521042710405	5.6485428472692067	-0.0025525248748011638
7.5814152361207041	5.4175251857136484	-0.0027399771942557996
7.5532734845200684	5.3221447010640892	-0.0028097296316855133
7.570719078872151	5.3688392418933821	-0.0027747935708025244
7.5124979340045366	5.1854882500601471	-0.0029448658374276108
7.5000119704666357	5.1818276784565516	-0.0029537518661928875
7.5192550806521785	5.1981634809207327	-0.0029279397727164803
7.514407077105167	5.2140394247956996	-0.0029090322080632704
7.5260033514974456	5.2566152450567394	-0.0028648842327242837
7.5446980738733638	5.287274393419084	-0.0028385166539383866
12.332865578661176	5.564820396845505	-0.0022502980908149293
12.332865578661176	5.5	-0.0022612506917363121
12.361823493240367	5.4665357972715922	-0.0022638871508722535
12.380082099986142	5.4230879081529286	-0.0022692533372129964
12.276686756201526	5.7889286110795597	-0.0022176584122914665
12.332865578661176	5.6727722464392292	-0.0022320521232127911
12.356461019357871	5.6187963216423675	-0.0022388434429747948
4.9189110187825804	5.8121268837642432	-0.0016276872791510769
4.9701416521907369	5.6191553510576702	-0.0016738100220611957
4.9569150967070144	5.7189301211078192	-0.001654934063523684
4.972422707199966	5.5634133742082499	-0.0016824140034369156
4.9836479710729122	5.5300818472008038	-0.0016917102588960631
4.9972337714802277	5.5016934669318411	-0.0017014170115298441
5.0552397197273375	5.4689402231483619	-0.0017308331987019965
5.0436323430368839	5.5016934669318411	-0.0017210588970411216
2.4728626073179596	5.5781201625539216	-0.00032293241725885258
2.4175111870497559	5.6019784426462369	-0.00029978046924876119
2.516394967085267	5.5364316640470141	-0.00035304617715036624
2.2924942319102199	5.6019966381621433	-0.0002563427515420016
2.2371393983145835	5.5781300963041796	-0.00023263762362098013
2.1518539865584918	5.4561461814517651	-0.00013920407478724216
2.1674856011781021	5.5014952189273014	-0.00017192334889979411
2.1936029690356675	5.5364365866378016	-0.00020149815021618177
2.5811284097452472	5.4384166684588662	-0.00044337534499238793
2.5425142810688359	5.5014917460735839	-0.00038191581849117569
2.5614291212782327	5.4815179593249379	-0.00040658205453731916
2.580295556755313	5.467532610518675	-0.00043210317610329761
2.6090265899263274	5.4433026089205665	-0.00047410955165108111
2.6837694899544187	5.4916663833209238	-0.00058979987399350648
2.6370869991344983	5.4880144371013113	-0.00050829688966236265
2.6258668336648019	5.4815261731352987	-0.00049008207555719264
2.6783065330681568	5.4997999999999987	-0.00058003447678468118
2.6549999999999994	5.4997999999999987	-0.00053861642075021105
2.7033065330681572	5.493299499794162	-0.00063290601639704293
2.7093081831883592	5.4952068254121942	-0.00064820375678580349
2.6982370365639099	5.495034917521509	-0.00062206011232122807
2.7146463368806715	5.5014937374001294	-0.00066762845184596274
2.6928731162357558	5.4952890352160182	-0.00060932247837315557
2.6066934669318411	5.4621477605770004	-0.00046629012316205386
2.7121601748651125	5.5101231607223804	-0.00068231808972518064
2.7049943619783492	5.7008823171295564	-0.00085330313036450307
2.7049957477427302	5.651458471312754	-0.00082342283098099959
2.7173240123220204	5.5332098865948369	-0.00071973829133187598
2.7049985192714923	5.5526107796791528	-0.00074148957171436152
2.7049971335071112	5.6020346254959534	-0.00078790908617888862
2.714135847742364	5.5201736546394446	-0.00070016219981343831
2.6549944120821491	5.7391055545237162	-0.00059168421366833691
2.604991739917013	5.7997300087631984	-0.00030445921385273698
2.6049890176481103	5.8985777003967987	-0.00029730688606708955
2.6049862953792071	5.9974253920303982	-0.00029409599357815169
2.6049835731103048	6.0962730836639984	-0.00029291436227881287
3.3617840085395581	7.1836161081144168	-0.001112358971830203
3.9814997009764279	7.2008276472256689	-0.0012192532267506905
3.6795789532559868	7.3065358766615018	-0.0011530434142856712
2.7933674602958218	6.4422424828025715	-0.0010494756030299877
2.9111086171633129	6.9859080884856359	-0.0010737105224331372
2.926338591544019	7.1092557913274428	-0.0010701870570669638
3.0259305168447841	7.1836066913278769	-0.0010736337236461775
3.1938553970628814	7.2501498211526583	-0.0010860484890899238
2.8065765610341931	6.8073348842171555	-0.0010686426579531766
2.8080348603982594	6.9364813526092144	-0.0010685297847908793
2.7049721897482528	6.4916638501983801	-0.0010502743079575699
2.7049694182194908	6.5905115418319831	-0.0010571804422960509
2.7049666466907296	6.689359233465586	-0.0010618289300379268
2.6049781285724993	6.293968466931199	-0.00029273236439753409
2.7049749612770149	6.392816158564778	-0.0010406763200529726
4.3030313693607329	7.4479949572642408	-0.0012593158520189753
5.0899999999999972	7.1500000000000004	-0.0014824946026499525
5.0899999999999972	7.5616532665340808	-0.001415752735495635
4.6739803409542162	7.6585476010523275	-0.0013098857222195825
-21.787130879651244	-5.0239425094559653	0.00069422665083911225
-22.178205329775704	-6.0422191919197443	0
-21.987901117462442	-5.5286199594708938	0.00069229506806519129
-22.303531395323787	-5.6191254852534254	0
-21.894745129204331	-4.607829081511329	0.00069580124451749307
-21.995080807917475	-4.1899009020356157	0.00069715916161688755
-22.088107352570958	-3.7702852760008545	0.00069830153575125805
-21.928760301915418	-2.8694860561333222	0.0011818729597854866
-22.173796426378111	-3.3491100223916437	0.00069922954540452937
-21.736279987104606	-1.9861166021173549	0.0011798775982074718
-21.79088460907435	-1.5713533202168688	0.0011780761770615073
-21.838242297124694	-1.1557002267171974	0.0011759642221602397
-21.878338625645092	-0.73928393357714206	0.0011735457294047324
-21.583611225002624	-0.29932674707961437	0.0014198334330076797
-21.280900549303229	0.12969970250168461	0.0014174702223458927
-21.911161380905465	-0.32223128523350941	0.0011708246290345569
-20.596221047602487	2.3363723171075006	0.0014561079491409719
-20.98450000000005	1.3498000000000125	0.0014513918123684163
-20.980999349322122	1.7509348357577563	0.001444975621414732
-20.970498463620448	2.1519474819586479	0.0014383366143186724
-21.298648441672185	0.53619326829909908	0.0014124174733574767
-21.309299340026737	0.94293466658857494	0.0014070474541287472
-21.312850000000061	1.349800000000001	0.0014013694449880904
-21.998752530946682	-2.4512289881010392	0.0011807080487761716
-19.528046266172783	4.0625105775288528	0.0014730362689757287
-20.443644620024088	3.116153138961073	0.0014472321403980332
-20.522049487109218	3.5184267085716208	0.001432760907008097
-20.238417988654369	3.8835476812036029	0.0014385875006994149
-18.806452546476645	4.8187285503353756	0.0014883673030309996
-18.132949520912252	5.0855029528747249	0.0015167717996834821
-17.328670182003229	5.3738763099155289	0.0015515995248271324
26.920400587986553	0.043777146339816657	-0.00069903121832409765
26.939398331930793	0.47889701958775316	-0.00069809037323646783
27.036898068589743	-2.1689065529182927	0
27.094494724640022	-1.7314165158451789	0
27.144447354501349	-1.2929879103729238	0
27.186740742118758	-0.85375428610190784	0
27.221362004516685	-0.41384943784903566	0
17.251891960102874	9.8713839465356497	-0.0014543261913296088
16.689891032143578	10.275579962152946	-0.0014365200679272324
17.822593151644817	10.263199734937057	-0.0014048751585107858
18.836598160993439	9.2714539854231823	-0.0014450658925587181
18.615289087721386	10.193129755284387	-0.0013862413160016015
19.937164015970048	9.2860231883381843	-0.0014015898554719164
20.746250735101082	9.2155114746425912	-0.0013754970941792586
22.768560598809351	8.1429489340708976	-0.0013504763773612607
22.969408608953749	8.7754570434156278	-0.00131324317440465
22.42051749689049	9.1449245810544486	-0.0013163723552171444
21.435968072542821	9.8007994372872123	-0.0013175037591743116
22.380926198208641	9.7918560450231258	-0.0012854231127499627
14.751312186172269	10.521420383831723	-0.0014561634110108277
14.08655604087218	10.279722880429471	-0.0014931598037479425
15.79661429088457	10.97216019807283	-0.0013931255663432603
13.439652628835939	9.3420137166720796	-0.0016193097398020226
13.38705176210247	9.1006934669318422	-0.0016519426363937645
13.472020385543075	9.8880167102833116	-0.001549501255932781
13.348279522914041	9.5714767194197741	-0.0015916308139390539
13.258689868443128	8.683913777436981	-0.0017115490044633313
13.142965256763	8.9215938221208404	-0.0016823856554352686
12.891870552291893	8.4123413097572453	-0.0017615825293626284
12.738619163557143	8.3321578575875268	-0.0017783706760701283
12.224101344727851	7.9999703660720378	-0.0018473601639945141
12.51	8.2611956663351975	-0.0017967016494692129
12.283700160493227	8.1580727660125554	-0.0018199750648287736
13.010699866338268	8.5300869949980402	-0.0017408016912730773
13.039497831193989	8.6783275457166518	-0.0017189380143751969
23.409741633232777	8.1002656071702344	-0.0013261639151115731
23.771976264241829	7.3877033907624821	-0.0013406039263052893
24.301762120590695	6.910253809410567	-0.0013360982512783729
24.201322154341145	7.2986263421588937	-0.0013257333446452548
25.911161380905465	3.0218312852334996	-0.0011388339408744291
25.878338625645096	3.4388839335771326	-0.0011335590730706343
25.838242297124694	3.8553002267171879	-0.0011280174932118295
25.790884609074354	4.2709533202168597	-0.0011222125176424647
25.736279987104606	4.6857166021173455	-0.0011161474111943367
26.264600572513242	2.6214538311954296	-0.0011432280937409233
26.622499302845146	1.7795873240261535	-0.00069420356829821611
26.611248353879073	2.2092437306699662	-0.00069246917777909345
26.592500580249894	2.6386383424277984	-0.00069054053328946653
25.674445064312284	5.099463731505077	-0.0011098253751579991
25.20684456932301	5.8607536214959763	-0.0013178014818390215
25.605398676213873	5.5120686769963827	-0.0011032495652577997
24.803408293767166	6.1968140612808087	-0.0013108046782064366
24.715343164828536	6.5940501872603825	-0.0013014378175863859
25.12458305846814	6.2650818649608198	-0.0013087193395513951
26.95079929354975	0.91428217832014969	-0.00069694895472155298
26.954600000000067	1.3497999999999859	-0.00069560851297997546
26.95079929354975	1.7853178216798222	-0.00069407062340197943
12.382948543021604	6.2989086836150827	-0.0021217765899797102
12.381664117904677	6.1134242986000631	-0.0021531753993157647
12.51	5.8215956337642432	-0.002190419628785187
12.414761255417757	5.9866544900033691	-0.0021715835213672189
12.415634091977704	5.8746304170810033	-0.0021903088257976154
12.566600187287076	5.6601925111862395	-0.0022114679160340493
12.51	5.7155260671307238	-0.002207847463733217
12.604336282452772	5.5786105512112769	-0.0022209752198533161
12.561608542924585	5.4391743379364632	-0.0022477564350054532
12.580062888122923	5.5290220258477003	-0.0022313775363763241
12.545008417159424	5.4688014776068679	-0.0022446708514520107
12.556698360145155	5.5016934669318411	-0.0022381562891264639
12.444973051881089	5.4403331610701349	-0.0022596361312432946
12.474962737851095	5.4400044027232335	-0.0022565780861780781
12.405402577858107	5.4588366372587309	-0.0022606685091552088
12.508306533068158	5.460014883533737	-0.0022498659052871909
12.529830703032578	5.4511535061991916	-0.0022490942647276865
-8.2075837936998361	5.6186696741194613	0.002252650464450159
-3.4898935838700362	8.4282941562495832	0.0016471352824649105
-3.6782354816470431	8.6077399833014407	0.0016275889345176108
-3.2325390892326489	8.4662696667070474	0.0016084151016091874
-5.1638901230283567	8.6109687852189758	0.0017343633624661494
-4.4014120446210159	8.5928463989286232	0.0016939584390180077
-4.5696282664758314	8.6109687852189758	0.0017017394548062058
-4.8667591947520945	8.6477008052108992	0.0017117196757688818
-4.1435826317781217	8.5928463989286232	0.0016739100434814006
-3.9753664099233057	8.6132514287002397	0.0016549244360658376
-4.2724973381995683	8.6999931285337482	0.0016609815423331657
-6.1867814810613107	8.5924180311452876	0.0017660158266725402
-6.352413836133409	8.5852388846888807	0.0017691850553394845
-6.6495447644096721	8.6120569709994221	0.001765686432931117
-5.4610210513046207	8.61329481294276	0.0017453885594521787
-5.6095865154427509	8.7573250911045886	0.0017205707967916511
-5.7581519795808838	8.6933820962171797	0.0017377002670900205
-5.9067174437190149	8.7573250911045886	0.0017286492591203515
-6.0552829078571468	8.6933820962171797	0.0017441770818560852
-8.5099999999999998	8.0490565330681569	0.0018272984121185294
-8.2838802496201076	8.1921628720235073	0.001812374904625103
-7.3923720851003294	8.6514408456481071	0.0017551763920020951
-7.2438066209621974	8.7561475448218946	0.0017384496268771229
-7.0952411568240663	8.689600862559054	0.0017508781988280803
-8.0651203310379866	8.4949225408929721	0.0017697148835152242
-7.8380684775147236	8.7259360293878157	0.001736953350127214
-7.9957848074650695	8.6997543228119891	0.0017385243227537282
-8.2303592773448813	8.3959849712680121	0.0017814009366077424
-7.6895030133765925	8.7696237989629484	0.0017319703497055876
-7.5409375492384623	8.7430543927220441	0.0017380988794639476
-6.9466756926859352	8.7666305812849128	0.0017376722292355643
-6.7981102285478032	8.7278830931741176	0.0017445707705714775
-8.7086851742314764	7.7308478331675987	0.0018688619518751276
-8.6632515114638107	7.9967712893308578	0.0018297555873315729
-3.4747328043572612	5.6539997455627242	0.0025722045418264876
-3.5325705085156414	5.5	0.0026750946062630114
-3.6482459168324013	5.5	0.0026880490954840578
-8.2560283956659575	5.6789476003115107	0.0022375149704250419
-8.9766732033108916	7.6562587986302466	0.0018678644721986093
-8.7045110527718617	5.9890721854951323	0.002144912768932427
-8.4041566758028807	5.7657431041935725	0.0022085898101401043
-8.6732169953409475	5.7274709073631902	0.0021895602943638043
-8.5099999999999998	5.7155260671307238	0.0022068931338463087
-8.3330999536611756	5.6726007275492956	0.002231082367923882
-3.6821173135305489	5.349495694457187	0.0027908084991398728
-3.591950570263263	5.383583788616229	0.0027629380797110172
-3.500011999999999	5.195913066136316	0.0029322033255745695
-3.5046606971278846	5.197606533068158	0.0029283468348248452
-3.5039130803301202	5.2027815166434017	0.0029208074505256499
-8.7103899544220926	5.3169664801054646	0.0022506892081604851
-8.7588177126860192	5.3570554107995081	0.0022393761602146497
-8.7998666363713944	5.4090725522091336	0.0022270936588429744
-8.5344101561262207	5.289558436312725	0.0022737469828881421
-8.6110491876023403	5.3344437834451712	0.0022584076635202774
-8.662992154626501	5.3516344915427601	0.0022502211349266464
-8.5568214290551374	5.3417199411617107	0.002262968312899542
-8.7373604976283445	5.5016934669318411	0.0022190072026561512
-8.7578095899243742	5.6596533159536806	0.0021922543725743982
-8.3997787039269944	5.3423578729025794	0.0022795293806796594
-8.466322218983299	5.3166543907778445	0.002276650883489815
-8.3764334665487361	5.3793927948731151	0.002275858142495459
-8.2463433974236047	5.5505479609049839	0.0022604546804312117
-8.3330999536611756	5.5	0.0022601921624706999
-8.3603015274911616	5.4637316993092897	0.0022634764827981508
-8.3330999536611756	5.564738620689627	0.0022492829872163872
-8.3802224335870097	5.4230073484348988	0.0022682083631148445
-13.793444336880771	8.2201465337243125	0.0015681999697359642
-13.234372556615073	8.667483474242184	0.0015566021365583437
-14.916035197707195	6.7862777688292262	0.0016153269224439902
-15.49341357126818	7.7828382127359204	0.0015175583931456005
-15.476582016269822	7.1270515211667629	0.0015614931666490558
-14.920150754456193	8.6746133485551358	0.0014834972112552555
-16.044199626592182	6.7981902517311266	0.001550324457611905
-16.59660502251463	5.8144498569083645	0.001573944165373207
-16.611894410579303	6.4700032801350336	0.0015375320344572379
-9.5828845951435415	7.840919550499228	0.0018128556684332132
-9.7340985543221947	8.1765141887768085	0.0017611437302623501
-11.200634837990542	8.8993065330681578	0.0016164865862999733
-10.334603457677227	8.7606500532900871	0.0016640572155264669
-9.8971323210999547	8.5207328972298484	0.0017099610050459635
-9.3017090063484993	7.6765961786168821	0.0018492359790515331
-12.796608656983626	9.2227224460234147	0.0015255401480862082
-12.047399178931034	9.7124170877139751	0.001505383721015937
-8.8209454638774165	5.8215956337642432	0.002161005532136849
2.1273723250662964	5.4649931913483396	-0.00012002893186310145
2.1033065330681566	5.4749158416510966	-9.616897168751824e-005
2.0841331663351959	5.4806534879898123	-7.0310511896219907e-005
2.0090865865770442	5.4434965519371801	2.9040392775383991e-005
1.9922008090821464	5.4520584740917304	5.0729724963465265e-005
2.0254839576756054	5.4551287402517401	1.1493856896353658e-005
1.9698347549296784	5.4895862897434204	9.3317484627060109e-005
1.9842967819504767	5.4796006327699436	7.3167864300148323e-005
1.9944925639601643	5.469642708469233	5.5855414336576855e-005
2.0423818432840481	5.4660210791141388	-9.2665398627263859e-006
2.0549999999999988	5.4997999999999987	-2.7188729568379045e-005
2.0049945650488414	5.7008826823432539	0.00019229207614766908
2.0049972367526516	5.6020348081028501	0.00016077262128590122
1.9738559823382256	5.5507443597768296	0.00013657941917182608
1.9033148716080186	5.8203106583084061	0.00021517163171750207
1.6400448697614189	5.8491576412934636	0.00024199695446802785
1.8089987124497546	5.9542204136254959	0.00023015250700300158
1.5049943619783495	5.7008823171295564	0.00026602853720415445
1.5049971335071115	5.6020346254959534	0.00029343411158822778
1.9737800659847975	5.5014926231063548	9.9218790746114418e-005
1.9852994636339993	5.5217203778237751	0.00011094109952923196
1.5361411219402645	5.5507459651774997	0.00031577954359589185
1.5166272524918134	5.4887062849336621	0.00038129075251919366
1.5033065330681572	5.4749836088852737	0.00040901431721193215
1.5205639612237232	5.5014939033207053	0.00036467269890063904
1.5246992908460428	5.5217214283970124	0.00034113542601972721
1.484133166335196	5.4806690635109376	0.00043738560016813068
1.454999999999999	5.4997999999999987	0.00048602179420937497
1.4372233660786105	5.4879693308892739	0.00051647692573322129
1.4049992405305085	5.527898902422546	0.00065930642434468235
1.454999999999999	5.549798598100848	0.00050349079436570201
1.4308163377782626	5.5256170355630223	0.00056795717077600153
1.4549972302583214	5.6267481281028147	0.00052303665320610026
1.4049995744934847	5.5155429181424953	0.0006388967811218494
1.4049997414749731	5.5093649260024709	0.00062642289840814612
1.4004447419238042	5.5014933438109415	0.00060967802830133621
1.4018069079353359	5.4960225039482609	0.00059585252976655366
1.4066934669318412	5.4904075458446844	0.00057821163703742381
1.4149655462829185	5.49283199274117	0.00056151434689941701
1.4245633962473518	5.4911739650419538	0.00054086585015428418
-1.1142315033933805	5.4876237905938767	0.0017491104271696145
-1.1291152630220624	5.5291152630220637	0.001748687553631195
-1.1153520739045548	5.5153520739045554	0.0017451190503493014
-1.1178463599032793	5.5	0.0017486504364811373
-1.1000000000000001	5.5548435921804433	0.0017323612316605431
-2.7868426968182538	8.5167418995568109	0.0015385347903971824
-1.8356457469343939	8.4137654230285452	0.001409000673448114
-2.1925808402657276	8.5843137939108018	0.0014368585022026589
-1.8954499119894652	8.6119772799351448	0.0013835821636411663
-1.4453109190747562	8.3072457937964987	0.0013571806052863177
-1.5260862156153454	8.4878731162357575	0.0013415535870025422
-2.4897117685419907	8.6119772799351431	0.0014767544339209964
-1.0999999999999992	8.1791331663351983	0.0013113678622288117
-0.88276147376276981	8.0762198497016779	0.0012838031281035519
-3.313842923181515	5.5851988484788748	0.0025776521461318438
-2.9770923157935485	5.2327292451631795	0.0026533589657001702
-2.9926991816523922	5.2456777702503619	0.0026538065659990431
-2.9747035088740219	5.2152839669255764	0.0026613327310526375
-3.0699836622800611	5.2722037672631137	0.0026745473132457963
-3.0406361771989725	5.257504665938912	0.002669438158900739
-3.0215906280202218	5.2545203068329771	0.0026623842881359928
-3.048606029941209	5.1870550441303998	0.002712346967612668
-3.0585201337642429	5.1993	0.0027100093494978198
-3.0660736670810027	5.2124014895615085	0.0027063123203136395
-3.5073568503692734	5.4323227749587675	0.0027173942876200234
-3.498318533068157	5.2041519704445953	0.0029180263470192326
-3.4966250661363145	5.1993	0.0029244874379841259
-3.0660736670810027	5.2292524722006073	0.002696872985194017
-3.0537106786531845	5.2436988823448534	0.0026830696386168336
-2.9821721105913799	5.2083475377208437	0.0026685144881242696
-2.9868687182264573	5.1993012159021745	0.0026755101807113225
-2.9913181700289617	5.192456977560596	0.0026814414375510042
-3.013255935244771	5.1762679128424542	0.0027011837750667211
-3.0205418158226593	5.1827418701932553	0.0027011021690782895
-3.0358595338139631	5.1908540760436193	0.0027039450588867003
-3.0245292338388232	5.1909715473921318	0.002698374850737228
-2.9990909407626951	5.189961931480866	0.0026865967248526509
-3.0021803363890753	5.184821665604554	0.002690966599766865
-3.008117720986021	5.183976584091667	0.0026943362157633311
0.91964877025191683	7.6284031132997061	0.0010091323531975849
0.13955443971373788	7.9054160706985073	0.0011006016176550045
0.54261442040874808	7.9379153048297972	0.001019696291655761
0.8993884615472153	7.8362362881219125	0.00098135550159121556
-0.50649117098009222	8.2756652351372075	0.001180360869064269
-0.19362651073144679	8.2642187660981623	0.0011190587111992896
0.018061624714327998	8.2118638481842581	0.0010832636366655531
1.4049705197145506	6.5905135505068877	0.00101258268674772
1.5049721897482538	6.4916638501983801	0.00024714309549906923
1.5049694182194919	6.5905115418319831	0.00024785045412975516
1.5049749612770158	6.392816158564778	0.0002463214820808489
1.5049777328057778	6.2939684669311742	0.00024547853290197183
1.5049805043345399	6.1951207752975712	0.00024475166498288123
1.4049678480107404	6.6893614247472932	0.0010176484006399814
1.40496517630693	6.788209298987697	0.0010207370352794324
1.1965334455481844	7.4417971317889284	0.0010045800688969057
1.1648123682690776	7.6284097396892365	0.00098501103440820203
1.3034801087178327	7.2330219904114363	0.0010150397802057532
1.4049544894916899	7.183600795949312	0.0010139145037731825
1.3102094547075871	7.4307179209203911	0.00099935371533209794
1.4049518177878799	7.2824486701897158	0.0010078224701311075
1.4049491460840697	7.3812965444301204	0.00100010990867958
1.504961103633206	6.8870546167327928	0.00024893352607406816
1.5049583321044442	6.9859023083663949	0.00024889164814982439
1.5049555605756821	7.0847499999999979	0.00024864909231712924
1.5049527890469201	7.1835976916336008	0.00024822143260978065
1.5996450747506412	5.9480042002601268	0.00024251300661113398
1.5049832758633015	6.0962730836639683	0.00024449503274864528
1.6446416576094436	6.046853153602556	0.00023992161264411711
-1.0859144279091799	5.5383884323482535	0.0017290743129220487
-1.0883648796020977	5.5016934669318411	0.0017358777047527716
-1.0913352798256279	5.5112478622746695	0.0017356315717669904
-1.0907664416462213	5.5222374889339063	0.0017336595695987649
-1.1016934669318423	5.4906296828974206	0.0017432891909971195
-1.095707834436537	5.4958137438369796	0.0017399215814729932
6.9402794934269201	5.2598368557866344	-0.0026247885339030315
6.929681339947555	5.301745183135667	-0.0025989378519835032
7.0046092960902202	5.6046226603845755	-0.0024767085301830886
7.0081102464607365	5.3561938379406131	-0.00260435062711937
6.9743972494931405	5.3210451053802617	-0.0026085572614753545
7.0459444960748607	5.4063080382531474	-0.0025930730031548843
7.0625251252485999	5.5	-0.0025498618992548347
7.1204409544069796	5.6343408579180503	-0.0024988021217984867
5.674272798641697	7.4392574111526475	-0.001567142320786916
7.0625251252485999	7.2024553550236625	-0.0019024621976019703
6.1920431156686178	7.8354372338912341	-0.0015910563984521825
6.9097763627593078	7.5942867111905841	-0.0017713575787565569
6.5141022586613335	7.9972851945868424	-0.0016121143789190231
5.0899999999999972	5.7092135671307238	-0.0017086546657441473
5.1328407744987148	5.6769799215395667	-0.0017307799237607487
5.1192675272554089	5.632028579655584	-0.0017324717312689217
6.9854041122561599	5.1681706136552386	-0.0026942866001768988
6.957750865880139	5.1886690411165688	-0.0026696288601604414
6.9587705854235988	5.2278692324412273	-0.0026496994367886319
6.9649156075442535	5.2504700058836482	-0.0026408754111455638
6.967312370311844	5.1998287476895975	-0.0026681939727262339
6.9722006456150227	5.2151447941046891	-0.0026626004065515491
6.9770916148997753	5.1796271636487194	-0.0026839332723428587
6.9722019072255002	5.19133902647763	-0.0026751691741143863
7.1031438858223526	5.2490506550645275	-0.0027048872613919259
7.0828780567484868	5.22561846253162	-0.0027090075435008843
7.1400289386809197	5.2637190940396028	-0.0027129758645086477
7.1613862903284442	5.3309643259489397	-0.0026816816923091345
7.0660727521660887	5.2170963390713991	-0.0027059174876620201
7.1882510057091631	5.4136369391654782	-0.0026427177574807142
7.276123311056681	5.4140039084504217	-0.0026725529353161682
7.40348863854285	5.3428301996172927	-0.0027626759298586844
7.3705970266913985	5.3919934078079468	-0.0027168713034772143
7.4552339807281909	5.3141718896199102	-0.0027992981995400164
7.0115070841973548	5.169314298400792	-0.0027065296965219747
7.0019708253600133	5.1770799417118081	-0.0026974990343387913
7.0191961488603338	5.1797322858451782	-0.0027044396230823981
7.0245299075148733	5.187119561906834	-0.0027028550090529343
7.0318098463722265	5.1918741648840365	-0.0027036795428808584
7.0434130670835371	5.199832780722172	-0.0027047136122536151
7.0457506179762053	5.2154916874538948	-0.0026972028633198163
7.4815179988403857	5.1998559985314206	-0.0029184302018662126
7.485294090241732	5.2125977588292214	-0.0029051201952636544
7.4909113839370134	5.1907558955166664	-0.0029354599955887391
7.4983163732661895	5.2405980003438506	-0.0028775917456261907
7.4983174546894071	5.2201922488400196	-0.0028999522832436364
7.4983142122857949	5.281374292383858	-0.0028376738930659109
5.073727833958122	5.4741766406702679	-0.0017379454210750679
5.091693466931841	5.4809932723992025	-0.0017445697831175622
5.1042461518308784	5.4876243618265494	-0.0017488884144448874
5.1078658911532777	5.5	-0.0017484932864242704
5.1053520739045553	5.5153520739045563	-0.001745034354340904
5.0899999999999972	5.5548435921804433	-0.0017324774444425761
5.0899999999999972	5.5291152630220637	-0.0017364538022767856
5.1138680365346287	5.5934360859180137	-0.001736339854765128
5.0899999999999972	5.5805719213388247	-0.0017284999814122346
12.24736112732467	6.2750169765514112	-0.0021366349834951075
9.6430518841969715	8.6351608056251887	-0.0017484833258273353
10.670998227800329	8.7429868133081072	-0.0017433029105971797
10.817849315478242	8.7736969915914038	-0.0017382765275008281
10.964696241185568	8.7648393154946227	-0.0017399324649045882
10.450743085192517	8.9012166042826113	-0.0017124469864439168
10.597590940975556	8.9012011579950574	-0.0017139595375451756
10.157047373626439	8.9012474968577209	-0.0017079785175304776
10.303895229409479	8.9012320505701652	-0.001710421327170087
10.010199517843402	8.9012629431452766	-0.001704898381110748
9.7899105410388074	8.7378310253026523	-0.0017316655028408285
9.8633516620603636	8.9012783894328305	-0.0017014460844804343
11.111538932360988	8.7157239445729502	-0.001748214425171957
11.259674560723193	8.7632844348455965	-0.0017392204947311658
11.515370611759804	8.7164039561545206	-0.0017448384027788221
11.698926008815747	8.6743382974210039	-0.0017494663298115935
11.845754118534467	8.4865970177150007	-0.0017779118016548047
12.136258352276657	8.1443033019695878	-0.0018267039252264521
11.989863421915311	8.3754937182353544	-0.0017929646827542281
12.08485831712181	8.2788507434415344	-0.0018063077097600665
7.3609201263924184	7.6386263053672003	-0.0018260372509135132
7.4534777273997026	7.9169610375132082	-0.0017670366670557338
7.64501825579321	8.216672659422537	-0.0017158964568538477
9.0556556889206821	8.5898538164623837	-0.0017361726071273534
9.4836807420616545	8.5922077738716549	-0.001752580222623067
9.3493617417793153	8.6881375922051038	-0.0017278134496221632
8.3061426282386908	8.3489428625259947	-0.0017450715335983523
8.615108953872209	8.559784837479496	-0.0017184949943233878
8.7619722868193453	8.7069107902825884	-0.001695641237290416
8.9088270806151861	8.7728550317467899	-0.0016899122137164499
7.9542759873740749	8.3923840300911507	-0.0017058237759195168
8.1358519021195654	8.4414311203206385	-0.0017104216289314017
7.4100201001988797	5.5	-0.0026546335898979243
7.5314758052044244	5.4029788014552134	-0.0027443556623466645
7.4402779655684474	5.4030276513014313	-0.0027271711669646552
7.2362726127237398	5.6046226603845772	-0.0025479811543497768
7.2941884418821212	5.5	-0.0026247379429190855
7.5179420076754271	5.3123439246473643	-0.0028135874156233337
7.4983098912573221	5.3629092842720825	-0.0027693718538281263
7.5095590227585047	5.1981634964334038	-0.002929288454643254
7.5070971576159273	5.1912079971585277	-0.0029390977953460662
7.5000119821797577	5.1891488616161769	-0.0029443910023445215
7.5074003212528426	5.2073592393348349	-0.0029171535857317604
12.370017519704648	5.5285731999456065	-0.0022526519429056056
12.376302450529961	5.5633304502583263	-0.0022461904853014977
12.390781407819556	5.5	-0.0022553158896763655
12.403842816296336	5.7670266129840568	-0.0022094127573161195
12.417891476911793	5.6498759023161469	-0.0022276191110331164
12.399402902803997	5.602875825076767	-0.0022372698673079339
5.0005126332750889	5.5924805217275724	-0.0016899495835153953
5.0345976593063257	5.6549350746078897	-0.0016947743390367711
5.0058279617170172	5.5524094561643711	-0.0016978401331825767
5.0146774061844628	5.5248236855771369	-0.0017054752624958041
5.0668470964177903	5.5016934669318411	-0.0017308765764217885
5.0680198122996227	5.5158277271962239	-0.0017292412421074286
5.055890358564425	5.5344296967065558	-0.0017213553552101535
2.5042607053213732	5.632091741297292	-0.00032094196037105518
2.5331207255153885	5.5767214324243515	-0.00034391824247043861
2.4894547355043608	5.6927510779905148	-0.00030734448434365256
2.3489230574076365	5.7503130023497349	-0.00027935019914395283
2.55814655902073	5.5237896309108123	-0.00037818136817612376
2.2205375873172506	5.6927623380740542	-0.00025160998350043812
2.2057328915634065	5.632099908863891	-0.00023637467282274844
2.1768750111823305	5.5767254375440354	-0.00021200236813908167
2.1362198289367109	5.5014943422858158	-0.0001508533564373302
2.151852089873592	5.5237922135619417	-0.00017658362028178661
2.592207448669134	5.4521173517547039	-0.00045158367383447219
2.5737800651179779	5.5014926071343773	-0.00040370015828559313
2.5842870369105322	5.4796624197885153	-0.00042958477624526685
2.5823042512413643	5.4922772026935966	-0.00041835070314563195
2.5944638195465064	5.4695919795537051	-0.00044739199195255102
2.689959799602236	5.4997999999999987	-0.00060343696015786527
2.6245135363651162	5.4911605007444946	-0.00048601962519996094
2.6316934669318415	5.4997999999999987	-0.00049854249000931582
2.6066934669318411	5.48101196341839	-0.0004588235076500487
2.614939346881795	5.4928886725531179	-0.00046775833238757285
2.6913041464849954	5.513495469510894	-0.00063890812592055631
2.6791829264909208	5.5256163496504085	-0.00061987770956181069
2.6308163309429986	5.5256170419354538	-0.00047723105206540429
2.7033065330681572	5.4967703352488559	-0.00063715253192955269
2.7049999999999987	5.4997999999999987	-0.00064864226333769101
2.7096744967634998	5.501493597997805	-0.00066185079297037606
2.6957864328692751	5.4997999999999987	-0.00061692457331760609
2.7016130661363147	5.4997999999999987	-0.00063350439878273655
2.7049997318153256	5.5093649145894501	-0.00067838665268064055
2.7049995585947784	5.5155428953165515	-0.0006908162428257064
2.6549944120821221	5.6761689922843246	-0.00057842411534834569
2.6616759807365824	5.6267453337690041	-0.00060445567492600479
2.704999212153683	5.5278988567707525	-0.00071108915480383049
2.6549999999999994	5.549798598100848	-0.00055511425939880951
2.6049944621859158	5.700882317129599	-0.00031696836902795884
2.4995960955705496	5.8491509520177338	-0.00029487036898224821
2.5175251112129047	5.947999137492026	-0.00029218914248719017
2.4807762154431505	6.0468458171347166	-0.00028933681970137585
2.4966251508631845	6.1877944733408912	-0.00028964885804902819
3.3678449875209631	7.4441034273197237	-0.0010899450509266201
3.9120324238368136	7.5556709412387635	-0.0011666177796462616
3.7213336416033824	7.86262055150282	-0.001092502043768309
2.8160266027924949	7.0520030791325494	-0.0010660090550062291
2.904647567353186	7.2625619268491715	-0.0010589746168760334
2.8157363743209176	7.1836007978254388	-0.0010594328560075631
3.0254789221365042	7.3155418406543298	-0.0010636547245535134
3.196733769062575	7.4186437273003598	-0.0010708753425679696
2.704961103633206	6.8870546167327928	-0.0010652301085625601
2.7049583321044439	6.9859023083663949	-0.0010636416388718488
2.6049726840346934	6.4916638501983988	-0.00029317065037435749
2.6049754063035966	6.3928161585647985	-0.00029296600889420853
2.6049699617657911	6.5905115418319991	-0.00029326479622691269
2.6049672394968884	6.6893592334655994	-0.00029320159123753537
2.6049645172279856	6.7882069250991988	-0.00029294540499201819
2.457726843456908	6.3433882574799156	-0.00028887049827600058
4.0994545810282368	7.8848234084673008	-0.0011611221841089259
5.0899999999999972	7.9733065330681585	-0.0013493795413481262
5.5069039685996222	7.9314638108339981	-0.0014404606277632836
4.406592694278709	8.1064866464610184	-0.0011923936953752391
4.742125185117934	8.1757533842858656	-0.0012493372224054236
-22.10429262471326	-5.1089257429153694	0.00069408751767135871
-22.421454369775269	-5.1939089763748019	0
-22.213341730927059	-4.6872641359314713	0.00069566224242503349
-22.315015218689709	-4.2637635807294156	0.00069702032812126238
-22.4092821172719	-3.8385530796808576	0.00069816290763051523
-22.252121927616965	-2.9265034352702495	0.00069994441185522243
-22.496113712063153	-3.4117621560235243	0.00069909115871720983
-22.061434507475887	-2.0318140898175865	0.0011792245276919214
-22.116787137965765	-1.6113691191239434	0.0011774265167285702
-22.164793561468851	-1.1900221476311259	0.0011753180728742057
-22.205439154763507	-0.76790152170833048	0.0011729031895712728
-21.93670056477659	0.095330680036936455	0.0011678048114234206
-21.608800557039899	0.11251519126931808	0.0014151135198850659
-22.238711536808264	-0.34513582338738757	0.001170185798603305
-20.953000541566546	2.5527157862659569	0.001431337336315058
-20.928510913196973	2.9531176707718636	0.0014239782834928464
-21.309299340026737	1.7566653334114268	0.001395383843980007
-21.298648441672185	2.1634067317009027	0.0013890983768347718
-21.280900549303226	2.5699002974983167	0.0013825128045915607
-21.626798419723912	0.52473401855683699	0.001410076890326148
-21.637599330731344	0.93720416893489711	0.0014047248397707286
-21.641200000000069	1.349800000000005	0.0013990637777235738
-22.323059997581087	-2.50259424469699	0.00070044739718854907
-19.888550979447814	4.6210658619599165	0.0014354086575333088
-20.897037038289767	3.3530311691835659	0.0014164693069690533
-20.858588504092118	3.7523344639753984	0.0014086514504513274
-20.813177022400005	4.15090592349563	0.0014004939395114576
-20.333210931779838	4.6875207370957952	0.0014099870692924543
-19.342963163047159	5.3054844086480912	0.0014413569921822445
-18.670000064977131	5.5692889261503176	0.0014669320610577691
-17.930042285579333	5.7853530673271658	0.0014983191048108487
-17.179507853503544	6.1288098970779004	0.0015239278347274621
27.248300595723215	0.02659263510746146	0
27.267548309982512	0.46743776984550234	0
17.260480348780291	10.657159998006204	-0.0013886275851081715
16.613830063663336	11.007459387185584	-0.0013739551865450588
18.402110893915822	11.243234498155605	-0.0013156315749578494
19.304423889370561	9.7951726291052115	-0.0013914591868387301
19.198635978256554	10.734408846349048	-0.0013308708754324447
19.730625704244989	10.318752179851053	-0.0013427701676396939
20.405736736563274	10.315815003721609	-0.0013214643256217484
23.440902694287107	8.5238256874078466	-0.0013064285205716224
23.181017828565789	9.2690580619952456	-0.0012827230843028474
22.898991783967293	9.5821317934953179	-0.0012779948581362207
21.379936638415	10.453085743426124	-0.0012831347170409644
22.003959250537779	10.255063708424382	-0.0012742043076625137
22.891736804175721	10.003440725818709	-0.0012581863541380888
22.598956446563367	10.306481174247041	-0.0012528618760940841
15.077297225559541	11.612088355468254	-0.0013416614380293063
14.085716534560406	11.277870213523444	-0.0013829303333099095
13.659512754904188	10.84359560345726	-0.0014337152670622268
13.40127469184166	10.454959544789483	-0.0014811899176525286
16.384701196770703	11.706291423985403	-0.0013181109914010964
13.239817980180295	9.1968640445660839	-0.0016427748118869993
13.167788004113627	9.3714885742740073	-0.0016211237185310263
13.111266602841908	9.0768594199634691	-0.0016619933213548421
13.131378573695676	10.074327217312113	-0.0015304549026004136
13.122643381159227	9.7186527300048073	-0.0015762218097746296
13.086224041162479	9.5090317753355524	-0.0016043732528531868
13.018488303087951	8.9686175307107181	-0.0016790416327253743
12.988101646503502	8.8205130511642214	-0.001700474515048359
12.843818093511082	8.5794043662357566	-0.0017388073256938575
12.730553856719604	8.474729592957063	-0.0017575026739537049
12.620089338866158	8.3959121502164944	-0.0017726148487493924
12.32071454636162	8.2986035993456415	-0.0017966098796300114
12.51	8.367265232968716	-0.0017803538038595299
12.219813442127991	8.2665621744907174	-0.0018045727446842972
12.927788070120693	8.6563019612467542	-0.0017253003799354994
23.980186663432448	8.0698174471997497	-0.001304323056059114
23.859558498786015	8.4524011072109886	-0.0012932921390972423
24.094119450294347	7.6851868047758236	-0.0013151968139925789
24.620358722313433	6.9896888638307253	-0.0012918108867485622
24.518483899403172	7.3836095756183129	-0.0012819250891621579
26.238711536808264	3.0447358233873887	-0.0011382276736169852
26.205439154763507	3.4675015217083316	-0.0011329572646633186
26.164793561468855	3.889622147631127	-0.0011274202213592949
26.116787137965769	4.3109691191239445	-0.0011216198556365461
26.061434507475887	4.7314140898175872	-0.0011155594283943008
26.566261692711066	3.0676403615412697	-0.00068841927952703749
26.939398331930796	2.2207029804122191	-0.00069233688540360785
26.92040058798656	2.6558228536601556	-0.0006904089213298645
26.893811848613883	3.0905448996951401	-0.0006882883754172278
25.998752530946682	5.1508289881010398	-0.0011092421423511813
25.529161855008056	5.9234057551278747	-0.0010964230921749864
25.928760301915421	5.5690860561333215	-0.001102671152545015
25.035277575600798	6.6679128659541895	-0.001299372372348022
24.938955324036183	7.0691239182508747	-0.0012897649516826976
25.445757823169092	6.3333496686408406	-0.0010893490279464181
27.279099284254347	0.90855168066648306	0
27.282950000000064	1.3498000000000012	0
27.279099284254347	1.7910483193335196	0
12.555254249453291	5.5850327235585322	-0.0022247847539475915
12.51	5.6094565004972035	-0.0022252704055644537
12.559391944288265	5.5578669563450438	-0.0022287817203409713
12.544564284194738	5.5347317035261154	-0.0022340215865575799
12.526590514254664	5.4742037790306775	-0.0022456782976429117
12.533318474173694	5.5016934669318411	-0.0022405258807777859
12.532136671448049	5.5158766691746646	-0.0022383387766780412
12.464858798486405	5.462784139413615	-0.0022538829833655214
12.434547106223302	5.4696001434142465	-0.0022558786925404237
12.484894630201923	5.4776020826526723	-0.0022493935014786335
12.419739322398746	5.5	-0.0022523563242651794
12.508306533068158	5.4800433029885269	-0.002246597696112912
-8.2756925582811096	5.6041570357039694	0.0022483530730352075
-3.38110455337078	8.6645957054353673	0.0015833718525466672
-3.5296700175089115	8.7477862788344343	0.0015820821220596157
-3.6782354816470431	8.7703713040195712	0.0015928242387437633
-3.8268009457851742	8.7283614136688676	0.0016161857585474228
-3.2325390892326489	8.7477862788344343	0.0015486231900739972
-3.0839736250945169	8.6645957054353673	0.0015475401305492854
-5.0153246588902265	8.7416740791281544	0.001699622450226801
-5.1638901230283585	8.7693876368543666	0.0017010538204734757
-5.3124555871664896	8.7283787683035179	0.0017158420654121722
-4.4210628023377003	8.7593194325345554	0.0016595460958378609
-4.7181937306139634	8.7416740791281544	0.0016830251064900686
-4.5696282664758323	8.771740367915319	0.0016672373833187372
-4.7924764626830285	8.9009999999999998	0.0016543270343222572
-4.9410419268211605	8.9009999999999998	0.0016627629313284184
-4.1239318740614372	8.7593194325345554	0.0016363674287813057
-3.9753664099233057	8.771740367915319	0.0016208464632073718
-4.1982146061305023	8.9009999999999998	0.0016127519161780609
-4.3467800702686343	8.9009999999999998	0.0016243501886389188
-6.2038483719952779	8.7573250911045886	0.0017343632813149703
-6.352413836133409	8.7715541121166964	0.0017336378610496928
-6.500979300271541	8.7278830931741176	0.0017432387473823388
-6.6495447644096721	8.7666305812849128	0.0017370860600853077
-5.4610210513046207	8.7715541121166964	0.0017127629394190758
-5.6838692475118178	8.9009999999999998	0.0016944119875187435
-5.5353037833736867	8.9009999999999998	0.0016894737651539631
-5.832434711649948	8.9009999999999998	0.0016987362508265151
-5.9810001757880809	8.9009999999999998	0.0017025132737858197
-6.129565639926212	8.9009999999999998	0.0017056800272971084
-8.6294354426350246	8.1551260997016772	0.0018067646293945994
-8.5099999999999998	8.2611956663351975	0.0017944470007523223
-8.3863159318662301	8.3763227851872948	0.0017803236205566346
-7.3180893530312634	8.9009999999999998	0.0017134667413119548
-7.4666548171693954	8.9009999999999998	0.0017125197318422877
-7.1695238888931323	8.9009999999999998	0.0017139479151452744
-7.0209584247550003	8.9009999999999998	0.0017141150112960069
-8.1351994057909884	8.621501576752495	0.0017481978309395354
-8.2015865548631623	8.5429881085299026	0.0017590324898878109
-7.9123512095837896	8.9009999999999998	0.0017080636838079527
-7.7637857454456576	8.9009999999999998	0.0017098628717369245
-8.0609166737219216	8.9009999999999998	0.0017059781329032083
-8.1532663266039052	8.7273132346546891	0.0017313410654484452
-8.2975384335527664	8.5060441613909372	0.0017625284553437963
-7.6152202813075265	8.9009999999999998	0.0017113702171837057
-6.8723929606168692	8.9009999999999998	0.0017138618498377621
-6.7238274964787381	8.9009999999999998	0.0017132029186505621
-8.8517453369699677	7.9048028309758012	0.0018362081291180554
-8.8003081111200085	8.0829992486554989	0.0018114749647490155
-9.0458563381317063	7.8467017349372998	0.0018364998167049438
-8.4177372781237025	5.6493810514054248	0.0022267265478316321
-8.6501749973373823	5.6466177016000927	0.0022046758192228945
-8.5099999999999998	5.6094565004972035	0.0022242728766416692
-8.3438013228623831	5.6186696741194613	0.0022391321419762194
-3.500011999999999	5.1993	0.0029262771864298522
-8.7029743325155557	5.3752196430600945	0.0022423403805680838
-8.7336114154526943	5.4100937462019765	0.0022337088218990454
-8.5083065330681578	5.3399735987705386	0.0022683817333720596
-8.5839530697215007	5.3819768526071492	0.0022536548192550192
-8.6198534600272474	5.3975993163665263	0.0022474235394802969
-8.6595522103649358	5.3916316273637781	0.0022442487587401236
-8.5390480768824712	5.3868957399584225	0.0022575518300816822
-8.5154143263139623	5.3688482484153077	0.002262951132598025
-8.6789509834775469	5.5097279834603761	0.0022235840065390491
-8.6656957248165707	5.5639903358386045	0.0022163021999134654
-8.6950108486070761	5.4499477611176177	0.0022314034169294951
-8.4422264054267249	5.3522391325097756	0.0022733895959122143
-8.4842558724543267	5.3612060704741671	0.0022674732085282145
-8.4238265429976931	5.4192848805788385	0.0022642770031591577
-8.3620188057403659	5.5323693103448131	0.0022518082021263288
-8.3909376578195563	5.5	0.0022542788353330551
-8.4053705631955289	5.4588228018262974	0.0022596458178135762
-8.3768911562826425	5.5747590745898288	0.0022432110836528864
-13.891101169118434	8.929466445300644	0.0015077726718524065
-13.417364788310158	9.3504486203107522	0.0014918172028723158
-15.915697512594722	8.6844402247308068	0.001440527353324738
-16.156239979698917	7.5072342295782546	0.0015025106964861193
-15.430951982829045	9.3894606756611818	0.0014137989196164611
-14.589600688390085	9.5448957560123162	0.0014338500803887419
-17.183649539386415	6.7910642225966766	0.0014899754533978717
-9.3714202668345212	8.2393940939624279	0.0017672401302318798
-9.2883786226038225	7.9639637223154525	0.0018090184443329406
-9.5189871316219286	8.4752054985181733	0.0017295550136148237
-10.90512092931448	9.4415683778817971	0.0015675358859449061
-10.315102782998466	9.2592089372720263	0.0016057834488162244
-9.8553168860670919	8.8993065330681578	0.0016632166595526125
-9.5189871316219286	8.8971554055187543	0.0016736480316910042
-12.783451643747759	10.027222667810372	0.001454668589852973
-11.777938135208439	10.658335748698228	0.0014222036492818112
-11.151915767307649	10.231652517509374	0.0014777593869368054
-12.524900052498387	10.784868270242688	0.0013947983876900362
2.1166272525372385	5.4887032050529712	-0.00012294274537568575
2.1033065330681566	5.4874155444391137	-0.00010305621031650412
2.0938139950811481	5.4905695500597211	-8.8364216487753474e-005
2.0783065330681567	5.4997999999999987	-6.3006810176755205e-005
2.006693466931841	5.4622770996116099	3.775777393869278e-005
2.0258668336648018	5.4815278406688321	1.6674261733832094e-005
1.9820996081558961	5.4922130041950332	8.473869080423398e-005
1.9932742046701379	5.4796521912736349	6.3113101862914998e-005
1.9933733560635798	5.488629214497843	6.9934892841032889e-005
2.006693466931841	5.4810767642058051	4.5828738166289082e-005
2.0370288165917758	5.4880335824217985	1.7351955161924717e-007
2.0316934669318414	5.4997999999999987	9.1737373679466733e-006
2.0791829264909203	5.5256163496504085	-8.858017964711375e-005
2.0308163377782615	5.5256170355630223	3.6011296235263863e-005
2.1049915904495871	5.7997300087631594	-0.00025816098947590866
2.1049943619783491	5.7008823171295564	-0.00024276335638700024
2.0049892216412211	5.8985784308240614	0.00021866111322051552
2.0549999999999988	5.549798598100848	-2.6024088622442481e-005
2.0049985726045563	5.5526108709826465	0.00013368108133173889
2.1049971335071112	5.6020346254959534	-0.00021222335350596082
1.9159227951394966	5.9479999606538296	0.00022416291076121292
1.8913352969958785	6.0468471704047344	0.00022932363832161337
1.7549834687328481	6.145703939119076	0.00023654692830874928
1.5049985192714925	5.5526107796791528	0.00031900271324797536
1.9894359396470809	5.501493046260193	8.7611270943767732e-005
1.9933727033782351	5.5127773101247	9.8139430975491477e-005
2.004999240530509	5.527898902422546	0.00011300613802403301
1.5033065330681572	5.4874495854115928	0.00040236694273187572
1.5106743236611677	5.4943783192293134	0.00038390551529662219
1.4938297667123901	5.4905952403538301	0.00041822930832110248
1.5126898266779853	5.5014936825427592	0.00037188735508259375
1.5166265775616206	5.5127779426363306	0.0003541114781408855
1.5106739637025446	5.5072163888086045	0.00036450386693505452
1.5049992121536828	5.5278988567707525	0.00033932708710190566
1.4783065330681568	5.4997999999999987	0.00044601594084842317
1.4316934669318411	5.4997999999999987	0.00052750620347682465
1.4791829264909206	5.5256163496504085	0.00042540681562112177
1.4186954374395706	5.5134958076108793	0.00058693267248685773
1.4125749564470791	5.5073751611890991	0.00059305594748483711
1.4049999084564613	5.5031869338624455	0.00061073364113433943
1.4049999999999989	5.4997999999999987	0.00059642110584909726
1.4066934669318412	5.4952564396376546	0.00058320311571391102
1.4200402003977621	5.4997999999999987	0.00055117938235595739
1.408386933863683	5.4997999999999987	0.00058135057044392583
-1.1085346741745434	5.4930487758656614	0.0017458147694984156
-1.1000000000000001	5.5291152630220637	0.0017364576871327787
-1.1000000000000001	5.516251098442873	0.0017385009757440355
-1.1084177878875872	5.5084177878875877	0.0017433031950458778
-1.1106166468834817	5.5	0.0017455843091462842
-2.7868426968182538	8.7160509211014308	0.0014983381215120056
-2.9354081609563858	8.7637732159071717	0.0015084151569955797
-2.6382772326801227	8.7637732159071717	0.0014684935160211357
-1.7296676180249284	8.5916224289887975	0.0013595009916986046
-2.1925808402657276	8.766623429137308	0.0014031066746672978
-2.0440153761275965	8.7278511459200114	0.0013870062352580139
-2.3411463044038596	8.7278511459200114	0.0014325479157836557
-1.8954499119894652	8.7715966477649872	0.0013558252833359582
-1.7468844478513337	8.7577599314375849	0.0013341346289299442
-1.3406102677247489	8.4751405577103274	0.0013104268084455769
-1.0999999999999992	8.3849597996022371	0.0012797186733777609
-1.5983189837132021	8.6948000681052093	0.0013199052744747029
-1.3794124431363093	8.6569586989279994	0.001288409050678267
-2.4897117685419907	8.7720712221476482	0.001445984787694087
-0.90269395239231087	8.3157744871393984	0.0012525265115803752
-2.988850754880306	5.2257672661068399	0.002662528226854006
-3.0018465109404318	5.2215434802974485	0.0026708760886656096
-3.0115054669318408	5.238090794709521	0.0026665625112621497
-3.0349474405101073	5.2406194110739461	0.002676069336443679
-3.0434130671307229	5.1993	0.0027027387258118291
-3.0509666004474827	5.2130953425921334	0.0026987371756782789
-3.0358595338139631	5.2228249837784384	0.0026862371358026861
-2.9917581010323957	5.2048830249138893	0.0026749153478455652
-2.995414165464612	5.2137817880755	0.0026719540047433149
-2.9966468921837643	5.199300697698062	0.0026802173683310461
-2.9990912051739613	5.1949511997747848	0.0026838166206229058
-3.0115054669318413	5.1913573823454211	0.0026918366569857184
-3.016975700522063	5.1952557904650831	0.0026922885274720128
-3.0283060004972029	5.1993	0.0026954607464424649
-3.0207524671804431	5.1993	0.0026918218571130347
-3.0060753060278644	5.1893819189010699	0.0026903098819675121
1.1045430496061255	7.79729140830612	0.00096482365380420431
0.54261442040874808	8.3714512048630052	0.00095247320354101966
0.70002135853877712	8.202007651323882	0.00094862752443475524
1.0559866167318557	7.9743743583931268	0.00093711266556340152
0.93098551805430274	8.2139917669242681	0.00090547865688761606
-0.50649117098009211	8.541932390359138	0.0011443628342805141
-0.76876756882730213	8.4763360257105838	0.0012036391179877982
-0.24421477313288212	8.4763360257105838	0.0011013701438768449
-0.044558401487853894	8.4233778152434127	0.0010678314379018094
0.14919982363793299	8.4949668436657042	0.001018132400979459
1.5049666466907299	6.689359233465586	0.00024840258774362688
1.5911476695947691	6.4422424205632449	0.0002444226491992246
1.6299699352980641	6.5410912007878474	0.00024418221482610505
1.5909505910239619	6.6399377984601058	0.00024582399492189893
1.6010410874577052	6.343395006247305	0.00024328638992940512
1.6446361145519202	6.2445485368697611	0.00024117408012477715
1.6010466305152287	6.1456996229800982	0.00024175368539763032
1.5049638751619678	6.788206925099189	0.00024876501767948848
1.2696213259271796	7.5295646981992137	0.00099048951406432778
1.3102041112999665	7.6284136694011977	0.00097619099496671659
1.2696159825195601	7.7272604466800221	0.00096390535351985871
1.5049500175181585	7.2824453832672038	0.00024756678347403105
1.4049464743802598	7.4801444186705233	0.00099065710087559654
1.5049472459893964	7.3812930749008077	0.00024672368218384806
1.5049444744606344	7.4801407665344097	0.00024570495383833125
1.5989952741451681	6.9364810991538937	0.0002464077438295518
1.6379150887043614	6.8376344986909832	0.0002453404808216957
1.6446140548210308	7.0353300699417396	0.00024510480066043688
1.6153986994075036	7.1841287802392735	0.00024529236683515295
-1.0943056800491584	5.5016934669318411	0.0017383971018731365
-1.1000000000000001	5.509819016153279	0.0017395218575481308
-1.1016934669318421	5.4954678688339014	0.0017425199873393167
-1.1000000000000001	5.5	0.0017410802496581833
6.9626454649203051	5.2737810056375389	-0.0026278019189990278
7.0529169297540433	5.3439041226274604	-0.0026296063317033471
7.0149675535017186	5.317098884104281	-0.0026280878985401276
6.9838404442393687	5.2924708280646948	-0.0026275546574874016
7.1155494383927413	5.4400363346024232	-0.0026009562125717815
7.0939062795350427	5.3657798894655828	-0.0026343464436664084
7.1783567835653601	5.5	-0.0025889207366715616
5.909582066680513	8.047265718262322	-0.0014959721033291869
6.2548512544295054	8.1210541928200968	-0.0015426258684341136
6.9319557616156198	7.9472915745227075	-0.0016893410588506713
7.173267878708967	7.8302455641550548	-0.0017518070714973924
6.7060597299210878	8.3023576174540867	-0.0015765911410036146
6.4309795606549969	8.3480094039632089	-0.0015252622594020854
5.0899999999999972	5.6577569088139628	-0.0017166207102968054
5.0899999999999972	5.6063002504972044	-0.0017245411982902373
6.9882703140331479	5.1820318920027306	-0.0026880588944879786
6.9770889209182014	5.2304608405197799	-0.0026569231608416346
6.9864532488677833	5.2643334887685223	-0.0026434800323004767
6.9770905442691511	5.19982926589371	-0.0026728852359293753
6.9819791013447023	5.2098284512413668	-0.0026700054699733012
6.9819800489356529	5.1919480274489711	-0.0026795574718394928
7.0722161079224533	5.2508517739181553	-0.0026898096142954553
7.1038370839374565	5.280023077496808	-0.0026873632603690175
7.0570146672735667	5.2346452139498965	-0.0026918698563163303
7.0115062730732456	5.1846196818159527	-0.0026979356823919115
6.9977207370837373	5.1884689361175367	-0.0026890910053240318
7.0050473763228869	5.1888403531885672	-0.0026924349504948053
7.0176128860862761	5.1887052512404237	-0.0026986012194688954
7.0233027316278251	5.1936721520817679	-0.002698544211677496
7.0283060004712326	5.1998319801080601	-0.0026974516491509717
7.0356262117104258	5.2081886056606201	-0.0026964045453613606
7.0358580487954736	5.2278530214924617	-0.0026857752942631825
7.0300904108534876	5.2178205105648656	-0.0026885288167351222
7.4890715321465384	5.1998563988384765	-0.0029223464432157347
7.4910157945227951	5.2073583710204474	-0.0029135903711532975
7.4983179972727072	5.2099540554785335	-0.002912549735841501
7.4948085216672977	5.1946532335498015	-0.0029327976189779783
5.0814263759866218	5.4917824035594398	-0.0017385533946227202
5.091693466931841	5.4905720787036838	-0.0017430976577158593
5.0985672607147396	5.4930051052249862	-0.0017456411481447452
5.1006264125084808	5.5	-0.0017454288518224928
5.0984177878875867	5.5084177878875877	-0.0017431887728094385
5.0899999999999972	5.516251098442873	-0.0017384332083036453
5.0745106881027695	5.541820388579267	-0.001728024412459247
5.0568072330099794	5.5592713486218965	-0.0017180201349744708
5.0804357428959639	5.5226831807324688	-0.0017334219020872543
5.047636469462387	5.5823764438302268	-0.0017107853388214442
9.4962168203272199	8.7567889715342524	-0.0017191889922483195
9.7165038062773252	8.9012938357203844	-0.0016973007528910363
9.5696559504942869	8.90130928200794	-0.0016926637679327409
10.744438796758594	8.9011857117075017	-0.0017151060161848797
10.891286652541631	8.901170265419946	-0.0017157940711949372
11.038134508324671	8.9011548191323921	-0.0017160680244734264
10.597586668993545	9.0001807468589039	-0.0016961628868375513
10.450738484596783	9.0001946258397894	-0.0016943738807912777
10.671010761191924	9.0001738073684621	-0.001696887713117392
10.157042115803261	9.0002223838015585	-0.0016893877532461413
10.230466208001641	9.0002154443111166	-0.0016907953300295691
10.303890300200022	9.000208504820673	-0.0016921159659722788
10.010193931406498	9.0002362627824439	-0.0016861469457098454
9.9367698392081181	9.0002432022728858	-0.0016843271806090501
9.8633457470097383	9.0002501417633276	-0.0016824140262640818
11.184982364107709	8.9011393728448382	-0.0017159054448369416
11.405245425774103	8.8181960718050796	-0.0017287760585695986
11.331830219890747	8.9011239265572826	-0.0017153615475215146
11.515382548358774	8.8298852025455119	-0.0017259478797147668
11.588803102265176	8.7978010028680877	-0.001730531970527818
11.698940995662355	8.8168182481465145	-0.0017261999865710537
11.845782038568361	8.7520327799248374	-0.0017347020702626603
11.992621720381823	8.6743074048458908	-0.0017447579809923045
12.076471465346208	8.5355264689123587	-0.0017652449259488636
12.171678117872743	8.3828998515100857	-0.0017873151055544402
7.2934364773407827	8.1627738339713893	-0.0016883774869537189
7.344965766802046	8.3509671464581867	-0.001651622661075489
7.4403220360227103	8.5211998473633077	-0.0016248967315643454
7.7340318348423898	8.6550964748213897	-0.0016265490415897971
9.0556729822736983	8.7542617235778248	-0.0017013737832959608
9.2025227921812647	8.7728241391716786	-0.0017042386506619547
9.4228080947112485	8.9013247282954957	-0.001687308277072262
9.2759602389282101	8.9013401745830496	-0.0016813120031291488
8.2945478909911632	8.5423816675787254	-0.0017004576628782784
8.6151302858574308	8.7625880209982832	-0.0016748882088549986
8.4682765752532667	8.7069416828576962	-0.0016769004459924
8.6885688157960601	8.9014019597332688	-0.0016505732963008129
8.8354166715790967	8.9013865134457149	-0.001659293180004795
[truncated: 1,690,557 more chars]
