# Supplementary material for: Particle-Based Microfluidic Quartz Crystal Microbalance (QCM) Biosensing Utilizing Mass Amplification and Magnetic Bead Convection
Source: Micromachines (Basel). 2018 Apr 18;9(4):194. doi: 10.3390/mi9040194 (PMC6187493; doi:10.3390/mi9040194)
Supplement: Supplementary file 1 [file micromachines-09-00194-s001.zip › supplementary material/Femm_data/3_Spitzen_Simulation.FEM]

[Format]      =  4.0
[Frequency]   =  0
[Precision]   =  1e-008
[MinAngle]    =  30
[Depth]       =  1
[LengthUnits] =  millimeters
[ProblemType] =  planar
[Coordinates] =  cartesian
[ACSolver]    =  0
[Comment]     =  "Add comments here."
[PointProps]   = 0
[BdryProps]   = 1
  <BeginBdry>
    <BdryName> = "A=0"
    <BdryType> = 0
    <A_0> = 0
    <A_1> = 0
    <A_2> = 0
    <Phi> = 0
    <c0> = 0
    <c0i> = 0
    <c1> = 0
    <c1i> = 0
    <Mu_ssd> = 0
    <Sigma_ssd> = 0
  <EndBdry>
[BlockProps]  = 12
  <BeginBlock>
    <BlockName> = "Fluid"
    <Mu_x> = 1
    <Mu_y> = 1
    <H_c> = 0
    <H_cAngle> = 0
    <J_re> = 0
    <J_im> = 0
    <Sigma> = 0
    <d_lam> = 0
    <Phi_h> = 0
    <Phi_hx> = 0
    <Phi_hy> = 0
    <LamType> = 0
    <LamFill> = 1
    <NStrands> = 0
    <WireD> = 0
    <BHPoints> = 0
  <EndBlock>
  <BeginBlock>
    <BlockName> = "Supermalloy"
    <Mu_x> = 529095
    <Mu_y> = 529095
    <H_c> = 0
    <H_cAngle> = 0
    <J_re> = 0
    <J_im> = 0
    <Sigma> = 1.7
    <d_lam> = 0
    <Phi_h> = 0
    <Phi_hx> = 0
    <Phi_hy> = 0
    <LamType> = 0
    <LamFill> = 1
    <NStrands> = 0
    <WireD> = 0
    <BHPoints> = 12
      0	0
      0.45000099999999998	0.79577500000000001
      0.57500200000000001	1.59155
      0.62500299999999998	2.3873250000000001
      0.65000400000000003	3.1831
      0.680006	4.7746490000000001
      0.70000799999999996	6.3662000000000001
      0.72567300000000001	10.138479999999999
      0.744506	15.68595
      0.76002999999999998	23.873249999999999
      0.78046000000000004	48
      0.78510000000000002	79.577500000000001
  <EndBlock>
  <BeginBlock>
    <BlockName> = "NdFeB 40 MGOe"
    <Mu_x> = 1.0489999999999999
    <Mu_y> = 1.0489999999999999
    <H_c> = 979000
    <H_cAngle> = 0
    <J_re> = 0
    <J_im> = 0
    <Sigma> = 0.66700000000000004
    <d_lam> = 0
    <Phi_h> = 0
    <Phi_hx> = 0
    <Phi_hy> = 0
    <LamType> = 0
    <LamFill> = 1
    <NStrands> = 0
    <WireD> = 0
    <BHPoints> = 0
  <EndBlock>
  <BeginBlock>
    <BlockName> = "PDMS"
    <Mu_x> = 1
    <Mu_y> = 1
    <H_c> = 0
    <H_cAngle> = 0
    <J_re> = 0
    <J_im> = 0
    <Sigma> = 0
    <d_lam> = 0
    <Phi_h> = 0
    <Phi_hx> = 0
    <Phi_hy> = 0
    <LamType> = 0
    <LamFill> = 1
    <NStrands> = 0
    <WireD> = 0
    <BHPoints> = 0
  <EndBlock>
  <BeginBlock>
    <BlockName> = "Air"
    <Mu_x> = 1
    <Mu_y> = 1
    <H_c> = 0
    <H_cAngle> = 0
    <J_re> = 0
    <J_im> = 0
    <Sigma> = 0
    <d_lam> = 0
    <Phi_h> = 0
    <Phi_hx> = 0
    <Phi_hy> = 0
    <LamType> = 0
    <LamFill> = 1
    <NStrands> = 0
    <WireD> = 0
    <BHPoints> = 0
  <EndBlock>
  <BeginBlock>
    <BlockName> = "u1"
    <Mu_x> = 2.6498996896116669
    <Mu_y> = 2.6498996896116669
    <H_c> = 0
    <H_cAngle> = 0
    <J_re> = 0
    <J_im> = 0
    <Sigma> = 0
    <d_lam> = 0
    <Phi_h> = 0
    <Phi_hx> = 0
    <Phi_hy> = 0
    <LamType> = 0
    <LamFill> = 1
    <NStrands> = 0
    <WireD> = 0
    <BHPoints> = 0
  <EndBlock>
  <BeginBlock>
    <BlockName> = "u2"
    <Mu_x> = 0.12953316809300527
    <Mu_y> = 0.12953316809300527
    <H_c> = 0
    <H_cAngle> = 0
    <J_re> = 0
    <J_im> = 0
    <Sigma> = 0
    <d_lam> = 0
    <Phi_h> = 0
    <Phi_hx> = 0
    <Phi_hy> = 0
    <LamType> = 0
    <LamFill> = 1
    <NStrands> = 0
    <WireD> = 0
    <BHPoints> = 0
  <EndBlock>
  <BeginBlock>
    <BlockName> = "u3"
    <Mu_x> = 14.398967120915913
    <Mu_y> = 14.398967120915913
    <H_c> = 0
    <H_cAngle> = 0
    <J_re> = 0
    <J_im> = 0
    <Sigma> = 0
    <d_lam> = 0
    <Phi_h> = 0
    <Phi_hx> = 0
    <Phi_hy> = 0
    <LamType> = 0
    <LamFill> = 1
    <NStrands> = 0
    <WireD> = 0
    <BHPoints> = 0
  <EndBlock>
  <BeginBlock>
    <BlockName> = "u4"
    <Mu_x> = 0.042882574356338271
    <Mu_y> = 0.042882574356338271
    <H_c> = 0
    <H_cAngle> = 0
    <J_re> = 0
    <J_im> = 0
    <Sigma> = 0
    <d_lam> = 0
    <Phi_h> = 0
    <Phi_hx> = 0
    <Phi_hy> = 0
    <LamType> = 0
    <LamFill> = 1
    <NStrands> = 0
    <WireD> = 0
    <BHPoints> = 0
  <EndBlock>
  <BeginBlock>
    <BlockName> = "u5"
    <Mu_x> = 37.197476986533054
    <Mu_y> = 37.197476986533054
    <H_c> = 0
    <H_cAngle> = 0
    <J_re> = 0
    <J_im> = 0
    <Sigma> = 0
    <d_lam> = 0
    <Phi_h> = 0
    <Phi_hx> = 0
    <Phi_hy> = 0
    <LamType> = 0
    <LamFill> = 1
    <NStrands> = 0
    <WireD> = 0
    <BHPoints> = 0
  <EndBlock>
  <BeginBlock>
    <BlockName> = "u6"
    <Mu_x> = 0.015664246064106369
    <Mu_y> = 0.015664246064106369
    <H_c> = 0
    <H_cAngle> = 0
    <J_re> = 0
    <J_im> = 0
    <Sigma> = 0
    <d_lam> = 0
    <Phi_h> = 0
    <Phi_hx> = 0
    <Phi_hy> = 0
    <LamType> = 0
    <LamFill> = 1
    <NStrands> = 0
    <WireD> = 0
    <BHPoints> = 0
  <EndBlock>
  <BeginBlock>
    <BlockName> = "u7"
    <Mu_x> = 142.03015659052124
    <Mu_y> = 142.03015659052124
    <H_c> = 0
    <H_cAngle> = 0
    <J_re> = 0
    <J_im> = 0
    <Sigma> = 0
    <d_lam> = 0
    <Phi_h> = 0
    <Phi_hx> = 0
    <Phi_hy> = 0
    <LamType> = 0
    <LamFill> = 1
    <NStrands> = 0
    <WireD> = 0
    <BHPoints> = 0
  <EndBlock>
[CircuitProps]  = 0
[NumPoints] = 150
12.51	5.5	0	1
12.51	8.9009999999999998	0	1
12.51	9	0	1
5.089999999999999	5.5	0	1
12.51	9.0990000000000002	0	1
-8.5099999999999998	5.5	0	1
-8.5099999999999998	8.9009999999999998	0	1
1.0049214673046241	9.0990000000000002	0	1
-8.5099999999999998	9.0990000000000002	0	1
12.51	12.5	0	1
5.089999999999999	12.5	0	1
-8.5099999999999998	12.5	0	1
-8.5099999999999998	9	0	1
-1.0900000000000001	12.5	0	1
3.104963362195658	8.9019892749171952	0	1
7.0098119999999993	5.1998309999999988	0	1
-3.0098119999999988	5.1993	0	1
-1.1000000000000001	5.5	0	1
1.0049423094732379	9.0009897020957474	0	1
3.104942330910156	9.0008888949914372	0	1
1.004963572567783	8.9009999999999998	0	1
-1.099999999999999	8.8000000000000007	0	1
5.089999999999999	9.1999999999999993	0	1
1.0049850505050499	8.8000000000000007	0	1
3.10498505050505	8.8000000000000007	0	1
5.0899999999999981	8.8000000000000007	0	1
1.0048999893673569	9.1999999999999993	0	1
-1.099999999999999	9.1999999999999993	0	1
3.104899989367357	9.1999999999999993	0	1
-1.099999999999999	12.5	0	1
7.5000119993116172	5.199856978639481	0	1
-3.500011999999999	5.1993	0	1
-3.5000120000000039	-9.8006999999999991	0	1
7.4999879999999948	-9.8006999999999991	0	1
3.1049214673046248	9.0990000000000002	0	1
2.7049999999999992	5.4997999999999987	0	1
2.704911121151365	8.6696999999999989	0	1
2.6049999999999991	5.4997999999999987	0	1
2.6049127008425561	8.6696999999999989	0	1
3.0048834601812171	9.3303000000000011	0	1
3.004799999999999	12.500293541203909	0	1
2.9048850398724082	9.3303000000000011	0	1
2.9047999999999989	12.5002	0	1
2.404883460181217	9.3303000000000011	0	1
2.4047999999999989	12.500293541203909	0	1
2.3048850398724081	9.3303000000000011	0	1
2.3047999999999988	12.5002	0	1
1.8048837226797489	9.3297387530220437	0	1
1.804800262498532	12.499732294225961	0	1
1.70488530237094	9.3297387530220437	0	1
1.7048002624985319	12.49963875302204	0	1
1.204883985178282	9.3291775060440862	0	1
1.204800524997065	12.499171047248	0	1
1.1048855648694731	9.3291775060440862	0	1
1.104800524997064	12.499077506044079	0	1
3.0049850505050499	8.8000000000000007	0	1
2.1049999999999991	5.4997999999999987	0	1
2.1049111211513649	8.6696999999999989	0	1
2.004999999999999	5.4997999999999987	0	1
2.0049143223910009	8.6697058434178178	0	1
1.504999999999999	5.4997999999999987	0	1
1.504911121151365	8.6696999999999989	0	1
1.4049999999999989	5.4997999999999987	0	1
1.404914322391001	8.6697058434178178	0	1
1.3049252420521	9.0990000000000002	0	1
1.604921467304625	9.0990000000000002	0	1
1.904925242052099	9.0990000000000002	0	1
2.0549214673046241	9.0990000000000002	0	1
2.204921467304624	9.0990000000000002	0	1
2.5049252420520989	9.0990000000000002	0	1
2.804921467304625	9.0990000000000002	0	1
1.304899989367357	9.1999999999999993	0	1
1.604899989367357	9.1999999999999993	0	1
1.904899989367357	9.1999999999999993	0	1
2.0548999893673572	9.1999999999999993	0	1
2.2048999893673571	9.1999999999999993	0	1
2.5048999893673569	9.1999999999999993	0	1
2.8048999893673581	9.1999999999999993	0	1
1.304949747231847	9.0009897020957474	0	1
1.604942309473238	9.0009897020957474	0	1
1.904949747231846	9.0009897020957474	0	1
2.0549423094732382	9.0009897020957474	0	1
2.2049423094732381	9.0009897020957474	0	1
2.504949747231846	9.0009897020957474	0	1
2.8049423094732382	9.0009897020957474	0	1
1.3049747473152571	8.9009999999999998	0	1
1.6049635725677831	8.9009999999999998	0	1
1.904974747315257	8.9009999999999998	0	1
2.0549635725677819	8.9009999999999998	0	1
2.2049635725677819	8.9009999999999998	0	1
2.504974747315257	8.9009999999999998	0	1
2.8049635725677828	8.9009999999999998	0	1
1.3049999999999999	8.8000000000000007	0	1
1.60498505050505	8.8000000000000007	0	1
1.9049999999999989	8.8000000000000007	0	1
2.0549850505050502	8.8000000000000007	0	1
2.2049850505050501	8.8000000000000007	0	1
2.504999999999999	8.8000000000000007	0	1
2.8049850505050502	8.8000000000000007	0	1
1.1215355648694729	9.2691775060440857	0	1
1.1382188982028061	9.3291775060440862	0	1
1.1549022315361399	9.2691775060440822	0	1
1.1715522315361391	9.3291775060440862	0	1
1.18820223153614	9.2691775060440857	0	1
1.7215353023709401	9.2697387530220432	0	1
1.7382186357042739	9.3297387530220437	0	1
1.7549019690376071	9.2697387530220414	0	1
1.7715519690376069	9.3297387530220437	0	1
1.788201969037607	9.2697387530220432	0	1
2.921535039872408	9.2703000000000007	0	1
2.938218373205741	9.3303000000000011	0	1
2.9549017065390739	9.2702999999999989	0	1
2.9715517065390751	9.3303000000000011	0	1
2.988201706539074	9.2703000000000007	0	1
2.3215350398724079	9.2703000000000007	0	1
2.3382183732057409	9.3303000000000011	0	1
2.3549017065390752	9.2702999999999989	0	1
2.3715517065390741	9.3303000000000011	0	1
2.3882017065390739	9.2703000000000007	0	1
1.4215627008425571	8.7296999999999993	0	1
1.43824603417589	8.6696999999999989	0	1
1.454929367509223	8.7297000000000011	0	1
1.471579367509223	8.6696999999999989	0	1
1.4882293675092231	8.7296999999999993	0	1
2.0215627008425558	8.7296999999999993	0	1
2.0382460341758901	8.6696999999999989	0	1
2.0549293675092231	8.7297000000000011	0	1
2.0715793675092229	8.6696999999999989	0	1
2.0882293675092232	8.7296999999999993	0	1
2.6215627008425568	8.7296999999999993	0	1
2.6382460341758902	8.6696999999999989	0	1
2.654929367509224	8.7297000000000011	0	1
2.671579367509223	8.6696999999999989	0	1
2.6882293675092228	8.7296999999999993	0	1
2	24.334299999999999	0	0
2	-21.634700000000002	0	0
2	-21.963050000000003	0	0
2	24.662649999999999	0	0
2	-22.291399999999996	0	0
2	24.991	0	0
2	-22.619750000000003	0	0
2	25.31935	0	0
2	-22.948100000000004	0	0
2	25.6477	0	0
2	-23.276450000000004	0	0
2	25.976050000000001	0	0
2	-23.604799999999997	0	0
2	26.304400000000001	0	0
2	-23.933150000000005	0	0
2	26.632750000000001	0	0
[NumSegments] = 137
0	1	-1	0	0	1
1	2	-1	0	0	1
0	3	-1	0	0	1
4	2	-1	0	0	1
5	6	-1	0	0	1
7	8	-1	0	0	1
9	4	-1	0	0	1
9	10	-1	0	0	1
11	8	-1	0	0	1
8	12	-1	0	0	1
11	29	-1	0	0	1
6	12	-1	0	0	1
1	14	-1	0	0	1
15	16	-1	0	0	1
17	5	-1	0	0	1
18	12	-1	0	0	1
19	2	-1	0	0	1
20	6	-1	0	0	1
17	21	-1	0	0	1
10	22	-1	0	0	1
23	21	-1	0	0	1
24	25	-1	0	0	1
26	27	-1	0	0	1
28	22	-1	0	0	1
29	13	-1	0	0	1
27	29	-1	0	0	1
25	3	-1	0	0	1
15	30	-1	0	0	1
16	31	-1	0	0	1
31	32	-1	0	0	1
32	33	-1	0	0	1
33	30	-1	0	0	1
34	4	-1	0	0	1
35	36	-1	0	0	1
37	38	-1	0	0	1
39	40	-1	0	0	1
41	42	-1	0	0	1
40	42	-1	0	0	1
43	44	-1	0	0	1
45	46	-1	0	0	1
44	46	-1	0	0	1
47	48	-1	0	0	1
49	50	-1	0	0	1
48	50	-1	0	0	1
51	52	-1	0	0	1
53	54	-1	0	0	1
52	54	-1	0	0	1
37	35	-1	0	0	1
56	57	-1	0	0	1
58	59	-1	0	0	1
58	56	-1	0	0	1
60	61	-1	0	0	1
62	63	-1	0	0	1
62	60	-1	0	0	1
7	64	-1	0	0	1
64	65	-1	0	0	1
65	66	-1	0	0	1
66	67	-1	0	0	1
67	68	-1	0	0	1
68	69	-1	0	0	1
69	70	-1	0	0	1
70	34	-1	0	0	1
26	71	-1	0	0	1
71	72	-1	0	0	1
72	73	-1	0	0	1
73	74	-1	0	0	1
74	75	-1	0	0	1
75	76	-1	0	0	1
76	77	-1	0	0	1
77	28	-1	0	0	1
18	78	-1	0	0	1
78	79	-1	0	0	1
79	80	-1	0	0	1
80	81	-1	0	0	1
81	82	-1	0	0	1
82	83	-1	0	0	1
83	84	-1	0	0	1
84	19	-1	0	0	1
20	85	-1	0	0	1
85	86	-1	0	0	1
86	87	-1	0	0	1
87	88	-1	0	0	1
88	89	-1	0	0	1
89	90	-1	0	0	1
90	91	-1	0	0	1
91	14	-1	0	0	1
23	92	-1	0	0	1
92	93	-1	0	0	1
93	94	-1	0	0	1
94	95	-1	0	0	1
95	96	-1	0	0	1
96	97	-1	0	0	1
97	98	-1	0	0	1
98	55	-1	0	0	1
55	24	-1	0	0	1
53	99	-1	0	0	1
99	100	-1	0	0	1
100	101	-1	0	0	1
101	102	-1	0	0	1
102	103	-1	0	0	1
103	51	-1	0	0	1
49	104	-1	0	0	1
104	105	-1	0	0	1
105	106	-1	0	0	1
106	107	-1	0	0	1
107	108	-1	0	0	1
108	47	-1	0	0	1
41	109	-1	0	0	1
109	110	-1	0	0	1
110	111	-1	0	0	1
111	112	-1	0	0	1
112	113	-1	0	0	1
113	39	-1	0	0	1
45	114	-1	0	0	1
114	115	-1	0	0	1
115	116	-1	0	0	1
116	117	-1	0	0	1
117	118	-1	0	0	1
118	43	-1	0	0	1
63	119	-1	0	0	1
119	120	-1	0	0	1
120	121	-1	0	0	1
121	122	-1	0	0	1
122	123	-1	0	0	1
123	61	-1	0	0	1
59	124	-1	0	0	1
124	125	-1	0	0	1
125	126	-1	0	0	1
126	127	-1	0	0	1
127	128	-1	0	0	1
128	57	-1	0	0	1
38	129	-1	0	0	1
129	130	-1	0	0	1
130	131	-1	0	0	1
131	132	-1	0	0	1
132	133	-1	0	0	1
133	36	-1	0	0	1
[NumArcSegments] = 16
134	135	180	1	0	0	0
135	134	180	1	0	0	0
136	137	180	1	0	0	0
137	136	180	1	0	0	0
138	139	180	1	0	0	0
139	138	180	1	0	0	0
140	141	180	1	0	0	0
141	140	180	1	0	0	0
142	143	180	1	0	0	0
143	142	180	1	0	0	0
144	145	180	1	0	0	0
145	144	180	1	0	0	0
146	147	180	1	0	0	0
147	146	180	1	0	0	0
148	149	180	1	1	0	0
149	148	180	1	1	0	0
[NumHoles] = 0
[NumBlockLabels] = 20
1.4399999999999999	6.4299999999999997	2	-1	0	0	0	1	0
2.0499999999999998	6.8499999999999996	2	-1	0	0	0	1	0
2.6499999999999999	7.2400000000000002	2	-1	0	0	0	1	0
6.3399999999999999	7.0899999999999999	4	-1	0	0	0	1	0
6.6500000000000004	4.5700000000000003	3	-1	0	90	0	1	0
8.8300000000000001	4.8300000000000001	5	-1	0	0	0	1	0
6.5300000000000002	11.609999999999999	4	-1	0	0	0	1	0
1.1699999999999999	12.369999999999999	2	-1	0	0	0	1	0
1.74	11.960000000000001	2	-1	0	0	0	1	0
2.3399999999999999	11.630000000000001	2	-1	0	0	0	1	0
2.9500000000000002	11.25	2	-1	0	0	0	1	0
5.5199999999999996	9.0399999999999991	1	-1	0	0	0	1	0
6.8499999999999996	8.9600000000000009	1	-1	0	0	0	1	0
24.923393686176272	4.5714728828667432	6	-1	0	0	0	1	0
24.567564867086308	7.8209450934495841	7	-1	0	0	0	1	0
23.747292198728729	11.032318314660579	8	-1	0	0	0	1	0
22.466559539412742	14.138725795206504	9	-1	0	0	0	1	0
20.739036620909676	17.073718717222853	10	-1	0	0	0	1	0
18.588032112143797	19.772676060135431	11	-1	0	0	0	1	0
16.046240723878409	22.174208251556273	12	-1	0	0	0	1	0
